# Supplementary material for: Twenty-three medication-taking traits and stroke: A comprehensive Mendelian randomization study
Source: Front Cardiovasc Med. 2023 Mar 20;10:1120721. doi: 10.3389/fcvm.2023.1120721 (PMC10067629; doi:10.3389/fcvm.2023.1120721)
Supplement: Supplementary file 1 [file Table3.xlsx]

## Sheet: Table S1
Table S1. Instrument variables of 23 medication categories
exposure	SNP	effect_allele	other_allele	eaf	beta	se	P
A02B: Drugs for peptic ulcer and gastro-oesophageal reflux disease (GORD)	rs1619179	C	A	0.15	-0.07	0.011	4.3e-11
A02B: Drugs for peptic ulcer and gastro-oesophageal reflux disease (GORD)	rs6965956	A	G	0.43	0.05	0.008	9e-11
A02B: Drugs for peptic ulcer and gastro-oesophageal reflux disease (GORD)	rs11171710	A	G	0.45	0.05	0.008	2.7e-09
A02B: Drugs for peptic ulcer and gastro-oesophageal reflux disease (GORD)	rs3858461	C	T	0.45	-0.04	0.008	1.2e-08
A02B: Drugs for peptic ulcer and gastro-oesophageal reflux disease (GORD)	rs2051815	A	G	0.32	-0.05	0.008	4.9e-08
A10: Drugs used in diabetes	rs7903146	T	C	0.29	0.33	0.013	4.3e-145
A10: Drugs used in diabetes	rs9273364	G	T	0.3	0.23	0.013	2.5e-75
A10: Drugs used in diabetes	rs56094641	G	A	0.4	0.12	0.012	1.9e-23
A10: Drugs used in diabetes	rs10965246	C	T	0.18	-0.14	0.015	6.8e-21
A10: Drugs used in diabetes	rs697238	T	G	0.42	0.11	0.012	2.9e-20
A10: Drugs used in diabetes	rs10755148	A	G	0.36	-0.11	0.012	3.8e-20
A10: Drugs used in diabetes	rs9854769	G	A	0.32	0.11	0.013	1.7e-19
A10: Drugs used in diabetes	rs7766070	A	C	0.27	0.12	0.013	2.9e-19
A10: Drugs used in diabetes	rs76895963	G	T	0.01	-0.44	0.05	8e-19
A10: Drugs used in diabetes	rs1112718	G	A	0.41	-0.1	0.012	9.2e-18
A10: Drugs used in diabetes	rs1496653	G	A	0.2	-0.12	0.014	7.1e-16
A10: Drugs used in diabetes	rs1359790	A	G	0.29	-0.1	0.013	1.2e-15
A10: Drugs used in diabetes	rs116782923	T	A	0.05	0.21	0.026	1.7e-15
A10: Drugs used in diabetes	rs77059113	G	T	0.07	-0.18	0.022	4.5e-15
A10: Drugs used in diabetes	rs3802177	A	G	0.31	-0.1	0.013	3.7e-14
A10: Drugs used in diabetes	rs7018475	G	T	0.26	0.1	0.013	4.6e-14
A10: Drugs used in diabetes	rs9410573	C	T	0.42	-0.09	0.012	1.6e-13
A10: Drugs used in diabetes	rs4930011_C_G	G	C	0.39	0.09	0.012	3.5e-13
A10: Drugs used in diabetes	rs1800961	T	C	0.03	0.24	0.034	1.4e-12
A10: Drugs used in diabetes	rs2972155	C	G	0.35	-0.09	0.012	1.7e-12
A10: Drugs used in diabetes	rs11720108	T	C	0.25	-0.09	0.013	3.1e-12
A10: Drugs used in diabetes	rs11257655	T	C	0.21	0.1	0.014	3.2e-12
A10: Drugs used in diabetes	rs849140	T	C	0.41	0.08	0.012	6.1e-12
A10: Drugs used in diabetes	rs780093	T	C	0.38	-0.08	0.012	6.4e-12
A10: Drugs used in diabetes	rs112972879	A	G	0.36	-0.08	0.012	1.2e-11
A10: Drugs used in diabetes	rs7501939	T	C	0.4	0.08	0.012	1.2e-11
A10: Drugs used in diabetes	rs77464186	C	A	0.16	-0.11	0.016	3.3e-11
A10: Drugs used in diabetes	rs12910361	A	G	0.29	-0.08	0.013	6.5e-11
A10: Drugs used in diabetes	rs17036160	T	C	0.12	-0.12	0.018	7.2e-11
A10: Drugs used in diabetes	rs10184004	T	C	0.41	-0.08	0.012	8.1e-11
A10: Drugs used in diabetes	rs11759026	G	A	0.23	0.09	0.014	9.1e-11
A10: Drugs used in diabetes	rs79687284	C	G	0.03	0.2	0.032	3.2e-10
A10: Drugs used in diabetes	rs145510090	A	T	0.05	0.17	0.027	3.7e-10
A10: Drugs used in diabetes	rs464605	C	T	0.25	-0.09	0.014	6.4e-10
A10: Drugs used in diabetes	rs4715207	T	C	0.18	0.09	0.015	1.8e-09
A10: Drugs used in diabetes	rs1974619	C	T	0.45	-0.07	0.012	3e-09
A10: Drugs used in diabetes	rs2258238	T	A	0.1	0.11	0.019	3.3e-09
A10: Drugs used in diabetes	rs9957264	A	C	0.16	-0.09	0.016	3.3e-09
A10: Drugs used in diabetes	rs2476601	A	G	0.1	0.11	0.019	6.5e-09
A10: Drugs used in diabetes	rs8017808	T	G	0.24	-0.08	0.014	6.5e-09
A10: Drugs used in diabetes	rs72802358	C	G	0.1	-0.11	0.019	6.7e-09
A10: Drugs used in diabetes	rs668799	T	C	0.28	0.08	0.013	7.3e-09
A10: Drugs used in diabetes	rs5213	C	T	0.35	0.07	0.012	7.9e-09
A10: Drugs used in diabetes	rs2268967	A	G	0.23	0.08	0.014	9.8e-09
A10: Drugs used in diabetes	rs11070332	A	G	0.35	0.07	0.012	1.2e-08
A10: Drugs used in diabetes	rs3383	T	C	0.37	-0.07	0.012	1.9e-08
A10: Drugs used in diabetes	rs61123794	T	C	0.02	-0.24	0.042	2.2e-08
A10: Drugs used in diabetes	rs2293476	C	G	0.23	0.08	0.014	2.3e-08
A10: Drugs used in diabetes	rs2723063	G	A	0.41	-0.07	0.012	2.6e-08
A10: Drugs used in diabetes	rs515071	A	G	0.24	-0.08	0.014	2.7e-08
A10: Drugs used in diabetes	rs9379084	A	G	0.1	-0.11	0.02	2.9e-08
A10: Drugs used in diabetes	rs3217792	T	C	0.08	-0.12	0.022	3.3e-08
A10: Drugs used in diabetes	rs28678152	T	C	0.26	0.07	0.013	3.5e-08
A10: Drugs used in diabetes	rs7409148	C	T	0.19	-0.08	0.015	3.8e-08
A10: Drugs used in diabetes	rs1056387	G	T	0.45	-0.06	0.012	3.9e-08
A10: Drugs used in diabetes	rs231361	A	G	0.25	0.07	0.013	4.1e-08
A10: Drugs used in diabetes	rs719728	T	C	0.29	-0.07	0.013	4.9e-08
B01A: Antithrombotic agents	rs74617384	T	A	0.08	0.11	0.012	1.1e-20
B01A: Antithrombotic agents	rs12740374	T	G	0.22	-0.07	0.008	3e-20
B01A: Antithrombotic agents	rs140570886	C	T	0.02	0.24	0.027	3.1e-18
B01A: Antithrombotic agents	rs1831733	C	T	0.48	0.06	0.007	4.2e-18
B01A: Antithrombotic agents	rs73015016	A	G	0.12	-0.09	0.01	5.9e-18
B01A: Antithrombotic agents	rs7412	T	C	0.08	-0.1	0.012	2.8e-17
B01A: Antithrombotic agents	rs532436	A	G	0.19	0.07	0.009	1.9e-14
B01A: Antithrombotic agents	rs28601761	G	C	0.42	-0.05	0.007	1.5e-13
B01A: Antithrombotic agents	rs964184	G	C	0.13	0.07	0.01	1.2e-11
B01A: Antithrombotic agents	rs6025	T	C	0.02	0.15	0.022	3.1e-11
B01A: Antithrombotic agents	rs17482753	T	G	0.1	-0.07	0.011	2e-10
B01A: Antithrombotic agents	rs4299376	G	T	0.32	0.04	0.007	7.3e-09
B01A: Antithrombotic agents	rs56214516	C	A	0.19	0.05	0.009	1.3e-08
C01D: Vasodilators used in cardiac diseases	rs1333047	T	A	0.49	0.17	0.019	4.7e-18
C01D: Vasodilators used in cardiac diseases	rs55730499	T	C	0.08	0.3	0.035	1.4e-17
C01D: Vasodilators used in cardiac diseases	rs140570886	C	T	0.02	0.5	0.077	1.6e-10
C02: Antihypertensives	rs758374	C	T	0.3	0.11	0.019	4.4e-09
C02: Antihypertensives	rs4980379	T	C	0.37	0.11	0.019	6.6e-09
C02: Antihypertensives	rs34071855	G	C	0.34	0.11	0.019	7.3e-09
C02: Antihypertensives	rs35021474	C	G	0.39	0.1	0.018	1.9e-08
C03: Diuretics	rs1275988	C	T	0.38	0.1	0.008	2.1e-34
C03: Diuretics	rs10857147	T	A	0.29	0.1	0.009	1.1e-32
C03: Diuretics	rs569550	G	T	0.39	0.09	0.008	1.6e-31
C03: Diuretics	rs3918226	T	C	0.08	0.17	0.015	6.5e-29
C03: Diuretics	rs916880	G	A	0.07	-0.17	0.015	1e-28
C03: Diuretics	rs9375459	T	C	0.44	0.09	0.008	2e-28
C03: Diuretics	rs880315	C	T	0.34	0.09	0.008	2.3e-26
C03: Diuretics	rs35436	T	C	0.38	-0.08	0.008	5.4e-23
C03: Diuretics	rs6039216	C	T	0.36	-0.08	0.008	5.7e-21
C03: Diuretics	rs591668	A	G	0.4	-0.08	0.008	8.3e-21
C03: Diuretics	rs12656497	T	C	0.4	-0.07	0.008	7.4e-20
C03: Diuretics	rs7701003	G	A	0.37	-0.07	0.008	1e-19
C03: Diuretics	rs6961048	G	C	0.1	0.12	0.013	1.6e-19
C03: Diuretics	rs1894401	G	A	0.47	0.07	0.008	6e-19
C03: Diuretics	rs72993045	C	T	0.03	0.2	0.023	1.9e-18
C03: Diuretics	rs12978472	G	C	0.13	-0.1	0.012	9e-18
C03: Diuretics	rs78302204	A	G	0.11	0.11	0.013	1.1e-16
C03: Diuretics	rs11105352	A	G	0.17	-0.09	0.011	2.1e-16
C03: Diuretics	rs72831344	T	C	0.15	-0.09	0.011	4e-16
C03: Diuretics	rs9506725	C	T	0.37	-0.07	0.008	4.6e-16
C03: Diuretics	rs7310615	C	G	0.48	0.06	0.008	4.7e-16
C03: Diuretics	rs17153559	G	A	0.38	0.07	0.008	7.6e-16
C03: Diuretics	rs11632414	A	G	0.33	0.07	0.008	2.7e-15
C03: Diuretics	rs10066170	G	A	0.39	0.06	0.008	6.6e-15
C03: Diuretics	rs6108787	G	T	0.48	0.06	0.008	1e-14
C03: Diuretics	rs4537305	G	A	0.47	0.06	0.008	1.2e-14
C03: Diuretics	rs56094641	G	A	0.4	0.06	0.008	6.6e-14
C03: Diuretics	rs13264580	T	C	0.38	0.06	0.008	3.2e-13
C03: Diuretics	rs2455569	T	C	0.27	-0.06	0.009	3.5e-13
C03: Diuretics	rs2278557	G	C	0.41	0.06	0.008	3.9e-13
C03: Diuretics	rs6894014	T	G	0.49	0.06	0.008	7.5e-13
C03: Diuretics	rs167479	T	G	0.47	-0.06	0.008	7.7e-13
C03: Diuretics	rs12567136	T	C	0.16	-0.08	0.011	8.7e-13
C03: Diuretics	rs2999159	A	G	0.17	-0.07	0.01	1.3e-12
C03: Diuretics	rs17080089	G	T	0.07	-0.11	0.015	2.6e-12
C03: Diuretics	rs7174222	T	C	0.47	0.05	0.008	3.6e-12
C03: Diuretics	rs976785	T	C	0.33	-0.06	0.008	5.1e-12
C03: Diuretics	rs6483656	G	C	0.36	-0.06	0.008	8.2e-12
C03: Diuretics	rs12801188	A	G	0.36	0.06	0.008	9.3e-12
C03: Diuretics	rs10878947	A	T	0.27	0.06	0.009	1.1e-11
C03: Diuretics	rs77924615	A	G	0.19	-0.07	0.01	1.2e-11
C03: Diuretics	rs35317317	A	T	0.37	0.06	0.008	1.5e-11
C03: Diuretics	rs1200385	G	C	0.44	-0.05	0.008	1.6e-11
C03: Diuretics	rs17477177	C	T	0.2	0.07	0.01	1.9e-11
C03: Diuretics	rs10764331	G	A	0.41	0.05	0.008	3e-11
C03: Diuretics	rs12190287	G	C	0.37	-0.05	0.008	3.6e-11
C03: Diuretics	rs9394951	C	T	0.43	0.05	0.008	5.8e-11
C03: Diuretics	rs5417	C	A	0.43	-0.05	0.008	7.7e-11
C03: Diuretics	rs300934	T	G	0.31	0.06	0.009	8.1e-11
C03: Diuretics	rs2202454	C	T	0.14	-0.07	0.011	8.3e-11
C03: Diuretics	rs145158522	T	C	0.01	0.23	0.036	9.2e-11
C03: Diuretics	rs72681869	C	G	0.01	-0.24	0.037	1.2e-10
C03: Diuretics	rs6536076	A	T	0.31	0.05	0.009	1.4e-10
C03: Diuretics	rs6021247	G	A	0.47	-0.05	0.008	2e-10
C03: Diuretics	rs2024385	A	T	0.43	-0.05	0.008	2.2e-10
C03: Diuretics	rs866573	T	C	0.15	0.07	0.011	2.4e-10
C03: Diuretics	rs10832573	C	T	0.2	0.06	0.01	2.6e-10
C03: Diuretics	rs113701136	T	C	0.32	0.05	0.009	3.2e-10
C03: Diuretics	rs28440013	A	T	0.29	0.06	0.009	3.5e-10
C03: Diuretics	rs1436138	G	A	0.36	-0.05	0.008	4.3e-10
C03: Diuretics	rs154656	A	T	0.43	-0.05	0.008	4.7e-10
C03: Diuretics	rs7110547	G	C	0.38	0.05	0.008	5.1e-10
C03: Diuretics	rs12058002	G	C	0.02	0.17	0.028	6e-10
C03: Diuretics	rs11199835	G	A	0.32	0.05	0.008	7.2e-10
C03: Diuretics	rs62046579	C	A	0.26	-0.06	0.009	8.1e-10
C03: Diuretics	rs13112725	G	C	0.24	-0.06	0.009	8.2e-10
C03: Diuretics	rs28702684	G	C	0.5	0.05	0.008	8.3e-10
C03: Diuretics	rs2984644	A	G	0.27	0.05	0.009	8.7e-10
C03: Diuretics	rs198851	T	G	0.15	0.07	0.011	1.2e-09
C03: Diuretics	rs12428857	T	C	0.05	0.11	0.018	2.1e-09
C03: Diuretics	rs7011889	C	A	0.44	-0.05	0.008	2.9e-09
C03: Diuretics	rs7076938	C	T	0.26	-0.05	0.009	3.1e-09
C03: Diuretics	rs72915163	T	C	0.25	0.05	0.009	3.1e-09
C03: Diuretics	rs117913411	A	T	0.03	0.13	0.022	3.5e-09
C03: Diuretics	rs13278931	T	G	0.44	0.05	0.008	3.5e-09
C03: Diuretics	rs2229742	C	G	0.1	0.08	0.013	3.9e-09
C03: Diuretics	rs6073354	C	T	0.5	-0.05	0.008	4e-09
C03: Diuretics	rs8041380	C	G	0.13	-0.07	0.012	4e-09
C03: Diuretics	rs6091153	C	T	0.23	0.06	0.01	4.3e-09
C03: Diuretics	rs10789588	G	A	0.43	-0.05	0.008	5.6e-09
C03: Diuretics	rs3785837	G	A	0.23	-0.06	0.01	7.1e-09
C03: Diuretics	rs10995307	C	T	0.5	-0.05	0.008	7.9e-09
C03: Diuretics	rs1407256	G	A	0.15	0.06	0.011	8.7e-09
C03: Diuretics	rs13134008	G	A	0.43	-0.05	0.008	8.8e-09
C03: Diuretics	rs11229252	T	C	0.11	-0.07	0.013	1.2e-08
C03: Diuretics	rs62039768	A	C	0.1	0.08	0.013	1.3e-08
C03: Diuretics	rs7599224	G	T	0.45	0.05	0.008	1.3e-08
C03: Diuretics	rs12463645	C	T	0.36	-0.05	0.008	1.5e-08
C03: Diuretics	rs2421647	C	A	0.46	0.04	0.008	1.5e-08
C03: Diuretics	rs11066309	A	G	0.41	0.05	0.008	1.7e-08
C03: Diuretics	rs268263	T	A	0.24	-0.05	0.009	1.8e-08
C03: Diuretics	rs11246574	A	G	0.12	-0.07	0.012	2.2e-08
C03: Diuretics	rs80257854	G	A	0.13	-0.07	0.012	2.2e-08
C03: Diuretics	rs7688323	G	A	0.2	-0.05	0.01	2.5e-08
C03: Diuretics	rs72910057	T	G	0.11	0.07	0.012	2.7e-08
C03: Diuretics	rs10444491	C	T	0.39	-0.04	0.008	2.9e-08
C03: Diuretics	rs3778546	T	C	0.28	0.05	0.009	3.6e-08
C03: Diuretics	rs61926181	A	G	0.04	-0.11	0.02	3.6e-08
C03: Diuretics	rs557675	G	T	0.47	-0.04	0.008	3.7e-08
C03: Diuretics	rs303949	C	A	0.09	0.08	0.014	3.9e-08
C03: Diuretics	rs490445	C	G	0.42	-0.04	0.008	4.4e-08
C03: Diuretics	rs6442105	A	G	0.33	-0.05	0.008	4.6e-08
C07: Beta blocking agents	rs13125101	A	G	0.29	0.1	0.009	2e-26
C07: Beta blocking agents	rs7310615	C	G	0.48	0.08	0.008	7.7e-22
C07: Beta blocking agents	rs7183988	T	G	0.47	0.08	0.008	3.8e-21
C07: Beta blocking agents	rs3918226	T	C	0.08	0.15	0.016	7.8e-21
C07: Beta blocking agents	rs2891168	G	A	0.49	0.07	0.008	3.5e-18
C07: Beta blocking agents	rs6039216	C	T	0.36	-0.07	0.009	4.1e-15
C07: Beta blocking agents	rs1973765	C	T	0.38	0.07	0.009	4.9e-15
C07: Beta blocking agents	rs11066301	G	A	0.43	0.06	0.008	6.8e-15
C07: Beta blocking agents	rs2050265	G	A	0.16	-0.08	0.011	6.5e-14
C07: Beta blocking agents	rs12046278	C	T	0.34	0.06	0.009	2.7e-13
C07: Beta blocking agents	rs62436821	A	G	0.44	0.06	0.008	3.2e-13
C07: Beta blocking agents	rs74617384	T	A	0.08	0.11	0.015	3.8e-13
C07: Beta blocking agents	rs78302204	A	G	0.11	0.1	0.013	1.2e-12
C07: Beta blocking agents	rs167479	T	G	0.47	-0.06	0.008	5.2e-12
C07: Beta blocking agents	rs36047283	G	A	0.13	-0.09	0.012	7e-12
C07: Beta blocking agents	rs7442660	A	G	0.36	-0.06	0.009	1.1e-11
C07: Beta blocking agents	rs258317	T	C	0.43	-0.06	0.008	1.7e-11
C07: Beta blocking agents	rs17677603	G	A	0.39	0.06	0.009	1.8e-11
C07: Beta blocking agents	rs1275988	C	T	0.38	0.06	0.008	2.6e-11
C07: Beta blocking agents	rs3735533	T	C	0.07	-0.1	0.016	3.1e-11
C07: Beta blocking agents	rs17210692	A	G	0.19	-0.07	0.011	4.2e-11
C07: Beta blocking agents	rs7076100	A	T	0.41	-0.06	0.008	4.9e-11
C07: Beta blocking agents	rs35429	G	A	0.38	-0.06	0.008	6e-11
C07: Beta blocking agents	rs10776752	T	G	0.07	0.1	0.016	6.4e-11
C07: Beta blocking agents	rs77924615	A	G	0.19	-0.07	0.011	6.8e-11
C07: Beta blocking agents	rs604723	T	C	0.27	-0.06	0.009	1.1e-10
C07: Beta blocking agents	rs7368883	A	G	0.36	0.06	0.009	1.1e-10
C07: Beta blocking agents	rs2105092	A	G	0.29	-0.06	0.009	1.8e-10
C07: Beta blocking agents	rs55988870	C	T	0.37	-0.05	0.009	3.4e-10
C07: Beta blocking agents	rs13154066	T	C	0.41	-0.05	0.008	3.6e-10
C07: Beta blocking agents	rs57748895	T	A	0.02	0.2	0.031	3.9e-10
C07: Beta blocking agents	rs11646715	G	A	0.48	-0.05	0.008	8e-10
C07: Beta blocking agents	rs2493136	T	C	0.4	0.05	0.008	8.1e-10
C07: Beta blocking agents	rs12906962	C	T	0.32	0.05	0.009	1e-09
C07: Beta blocking agents	rs9286351	G	A	0.42	0.05	0.008	1.1e-09
C07: Beta blocking agents	rs185963	T	C	0.43	0.05	0.008	1.5e-09
C07: Beta blocking agents	rs6108787	G	T	0.48	0.05	0.008	2.4e-09
C07: Beta blocking agents	rs140570886	C	T	0.02	0.2	0.034	2.9e-09
C07: Beta blocking agents	rs17042098	A	G	0.1	0.08	0.014	4.8e-09
C07: Beta blocking agents	rs664485	A	G	0.19	-0.06	0.011	5e-09
C07: Beta blocking agents	rs12494396	G	C	0.33	-0.05	0.009	5.6e-09
C07: Beta blocking agents	rs113537788	G	C	0.02	0.18	0.031	6.8e-09
C07: Beta blocking agents	rs417743	T	C	0.33	0.05	0.009	8.2e-09
C07: Beta blocking agents	rs4970834	T	C	0.18	-0.06	0.011	8.2e-09
C07: Beta blocking agents	rs11023910	T	A	0.21	0.06	0.01	1.4e-08
C07: Beta blocking agents	rs62043959	C	A	0.28	-0.05	0.009	1.4e-08
C07: Beta blocking agents	rs7820612	A	C	0.3	-0.05	0.009	1.5e-08
C07: Beta blocking agents	rs4923536	G	A	0.46	0.05	0.008	1.8e-08
C07: Beta blocking agents	rs7770615	C	T	0.07	-0.09	0.016	1.8e-08
C07: Beta blocking agents	rs7652333	T	C	0.48	0.05	0.008	1.9e-08
C07: Beta blocking agents	rs4515482	C	A	0.22	-0.06	0.01	2.1e-08
C07: Beta blocking agents	rs1543927	T	C	0.26	0.05	0.009	2.2e-08
C07: Beta blocking agents	rs778124	A	G	0.37	0.05	0.009	3.2e-08
C07: Beta blocking agents	rs11026578	T	C	0.07	0.09	0.017	3.8e-08
C07: Beta blocking agents	rs38853	G	C	0.29	0.05	0.009	3.8e-08
C07: Beta blocking agents	rs11731886	C	A	0.24	-0.05	0.01	4.2e-08
C07: Beta blocking agents	rs11649807	G	A	0.37	-0.05	0.009	4.7e-08
C07: Beta blocking agents	rs513159	T	C	0.23	-0.05	0.01	4.7e-08
C07: Beta blocking agents	rs12459368	G	A	0.27	-0.05	0.009	5e-08
C08: Calcium channel blockers	rs10857147	T	A	0.29	0.11	0.009	7.4e-37
C08: Calcium channel blockers	rs11126666	A	G	0.26	0.11	0.009	7.4e-31
C08: Calcium channel blockers	rs569550	G	T	0.39	0.1	0.008	8.5e-31
C08: Calcium channel blockers	rs880315	C	T	0.34	0.1	0.009	1.1e-30
C08: Calcium channel blockers	rs3918226	T	C	0.08	0.16	0.015	4.1e-26
C08: Calcium channel blockers	rs9398823	G	A	0.44	0.08	0.008	1.1e-24
C08: Calcium channel blockers	rs633185	G	C	0.28	-0.09	0.009	6.1e-24
C08: Calcium channel blockers	rs3790604	A	C	0.07	0.15	0.015	8.9e-23
C08: Calcium channel blockers	rs7983337	C	T	0.49	-0.08	0.008	1.1e-21
C08: Calcium channel blockers	rs2643826	T	C	0.45	0.08	0.008	1e-20
C08: Calcium channel blockers	rs3735533	T	C	0.07	-0.14	0.015	4.2e-20
C08: Calcium channel blockers	rs12978472	G	C	0.13	-0.11	0.012	2.6e-19
C08: Calcium channel blockers	rs1894400	T	C	0.32	0.08	0.009	8.4e-19
C08: Calcium channel blockers	rs35429	G	A	0.38	-0.07	0.008	2.4e-18
C08: Calcium channel blockers	rs72821787	A	C	0.16	-0.1	0.011	8.7e-18
C08: Calcium channel blockers	rs7808452	A	T	0.1	0.11	0.013	4.4e-17
C08: Calcium channel blockers	rs460879	T	C	0.43	-0.07	0.008	8.4e-17
C08: Calcium channel blockers	rs6078002	A	C	0.29	0.07	0.009	1.2e-16
C08: Calcium channel blockers	rs7174222	T	C	0.47	0.07	0.008	5.5e-16
C08: Calcium channel blockers	rs3753584	C	T	0.16	-0.09	0.011	7.1e-16
C08: Calcium channel blockers	rs167479	T	G	0.47	-0.06	0.008	1.3e-15
C08: Calcium channel blockers	rs620124	G	C	0.33	-0.07	0.009	1.8e-14
C08: Calcium channel blockers	rs191572726	C	T	0.01	0.28	0.037	2.6e-14
C08: Calcium channel blockers	rs7733331	T	C	0.4	-0.06	0.008	1.4e-13
C08: Calcium channel blockers	rs9841978	A	G	0.32	0.06	0.009	2.2e-13
C08: Calcium channel blockers	rs4305	A	G	0.44	0.06	0.008	3.1e-13
C08: Calcium channel blockers	rs7701003	G	A	0.37	-0.06	0.008	5.4e-13
C08: Calcium channel blockers	rs9855086	T	A	0.46	-0.06	0.008	6.2e-13
C08: Calcium channel blockers	rs494356	T	C	0.13	0.08	0.012	1.4e-12
C08: Calcium channel blockers	rs12705389	T	C	0.24	0.07	0.009	1.8e-12
C08: Calcium channel blockers	rs3184504	T	C	0.48	0.06	0.008	2.1e-12
C08: Calcium channel blockers	rs2168518	G	A	0.32	0.06	0.009	3.1e-12
C08: Calcium channel blockers	rs7685862	C	A	0.2	0.07	0.01	5.6e-12
C08: Calcium channel blockers	rs11105352	A	G	0.17	-0.07	0.011	6e-12
C08: Calcium channel blockers	rs259983	C	A	0.13	0.08	0.012	7.6e-12
C08: Calcium channel blockers	rs6595839	T	C	0.31	0.06	0.009	9.9e-12
C08: Calcium channel blockers	rs2943634_A_C	A	C	0.33	-0.06	0.009	1.1e-11
C08: Calcium channel blockers	rs62033406	G	A	0.41	0.06	0.008	1.3e-11
C08: Calcium channel blockers	rs4813867	C	T	0.34	-0.06	0.009	1.7e-11
C08: Calcium channel blockers	rs12258967	G	C	0.3	-0.06	0.009	2.9e-11
C08: Calcium channel blockers	rs4804517	G	A	0.33	-0.06	0.009	4.1e-11
C08: Calcium channel blockers	rs317685	G	A	0.28	0.06	0.009	1.3e-10
C08: Calcium channel blockers	rs1422278	T	G	0.13	0.08	0.012	1.4e-10
C08: Calcium channel blockers	rs57866767	C	T	0.43	-0.05	0.008	1.5e-10
C08: Calcium channel blockers	rs72689147	T	G	0.18	-0.07	0.01	1.9e-10
C08: Calcium channel blockers	rs553108	A	G	0.42	-0.05	0.008	2.3e-10
C08: Calcium channel blockers	rs6271	T	C	0.07	-0.1	0.015	3.2e-10
C08: Calcium channel blockers	rs9369409	C	G	0.4	0.05	0.008	3.3e-10
C08: Calcium channel blockers	rs162185	C	T	0.41	-0.05	0.008	3.8e-10
C08: Calcium channel blockers	rs2377585	G	T	0.27	-0.06	0.009	4e-10
C08: Calcium channel blockers	rs7412	T	C	0.08	-0.09	0.015	4.1e-10
C08: Calcium channel blockers	rs891556	G	C	0.4	0.05	0.008	4.8e-10
C08: Calcium channel blockers	rs33966350	A	G	0.01	0.22	0.036	5.3e-10
C08: Calcium channel blockers	rs998584	A	C	0.48	0.05	0.008	5.3e-10
C08: Calcium channel blockers	rs10896795	G	A	0.24	-0.06	0.009	5.5e-10
C08: Calcium channel blockers	rs3740393	C	G	0.14	-0.07	0.012	6e-10
C08: Calcium channel blockers	rs60370741	C	T	0.46	-0.05	0.008	6.7e-10
C08: Calcium channel blockers	rs6031431	G	A	0.46	0.05	0.008	7.9e-10
C08: Calcium channel blockers	rs1439211	A	C	0.27	-0.06	0.009	9.1e-10
C08: Calcium channel blockers	rs72915163	T	C	0.25	0.06	0.009	9.8e-10
C08: Calcium channel blockers	rs7203816	A	G	0.31	-0.05	0.009	1.4e-09
C08: Calcium channel blockers	rs2341599	G	A	0.34	0.05	0.008	2.2e-09
C08: Calcium channel blockers	rs11653468	A	G	0.24	-0.06	0.009	3e-09
C08: Calcium channel blockers	rs27041	C	T	0.15	-0.07	0.011	3e-09
C08: Calcium channel blockers	rs17608766	C	T	0.15	0.07	0.011	3.6e-09
C08: Calcium channel blockers	rs7463212	T	A	0.46	0.05	0.008	4e-09
C08: Calcium channel blockers	rs12938899	T	C	0.2	-0.06	0.01	4.6e-09
C08: Calcium channel blockers	rs11556924	T	C	0.39	-0.05	0.008	4.7e-09
C08: Calcium channel blockers	rs35593046	T	G	0.26	-0.05	0.009	5e-09
C08: Calcium channel blockers	rs61772626	G	A	0.12	0.07	0.012	6.2e-09
C08: Calcium channel blockers	rs804263	T	C	0.42	0.05	0.008	6.3e-09
C08: Calcium channel blockers	rs62434123	T	C	0.07	-0.09	0.016	6.5e-09
C08: Calcium channel blockers	rs972283	A	G	0.49	-0.05	0.008	7e-09
C08: Calcium channel blockers	rs57748895	T	A	0.02	0.18	0.03	9e-09
C08: Calcium channel blockers	rs6021247	G	A	0.47	-0.05	0.008	9.7e-09
C08: Calcium channel blockers	rs13387221	A	G	0.17	-0.06	0.011	9.8e-09
C08: Calcium channel blockers	rs8009025	C	T	0.21	0.06	0.01	1e-08
C08: Calcium channel blockers	rs3110291	C	A	0.2	-0.06	0.01	1.1e-08
C08: Calcium channel blockers	rs893311	T	G	0.21	0.06	0.01	1.1e-08
C08: Calcium channel blockers	rs907183	C	G	0.46	0.05	0.008	1.1e-08
C08: Calcium channel blockers	rs10835916	C	A	0.41	0.05	0.008	1.2e-08
C08: Calcium channel blockers	rs10061288	A	G	0.49	0.05	0.008	1.3e-08
C08: Calcium channel blockers	rs1250505	T	G	0.42	-0.05	0.008	1.3e-08
C08: Calcium channel blockers	rs13230181	A	G	0.24	0.05	0.009	1.3e-08
C08: Calcium channel blockers	rs2276838	C	T	0.46	-0.05	0.008	1.3e-08
C08: Calcium channel blockers	rs6062536	A	G	0.23	-0.05	0.009	1.3e-08
C08: Calcium channel blockers	rs6771917	T	C	0.24	-0.05	0.009	1.3e-08
C08: Calcium channel blockers	rs10254101	T	C	0.29	0.05	0.009	2e-08
C08: Calcium channel blockers	rs76038906	T	G	0.03	0.12	0.022	2.2e-08
C08: Calcium channel blockers	rs56388530	C	T	0.24	-0.05	0.009	2.3e-08
C08: Calcium channel blockers	rs12274440	A	G	0.11	0.07	0.013	2.7e-08
C08: Calcium channel blockers	rs72681869	C	G	0.01	-0.21	0.038	2.9e-08
C08: Calcium channel blockers	rs73207888	T	C	0.03	0.12	0.022	3e-08
C08: Calcium channel blockers	rs4547172	A	G	0.28	0.05	0.009	3.3e-08
C08: Calcium channel blockers	rs11726072	A	G	0.12	-0.07	0.012	3.4e-08
C08: Calcium channel blockers	rs10015412	A	C	0.31	0.05	0.009	3.5e-08
C08: Calcium channel blockers	rs59180873	G	A	0.08	-0.08	0.015	3.6e-08
C08: Calcium channel blockers	rs2962383	T	C	0.3	0.05	0.009	3.8e-08
C08: Calcium channel blockers	rs13329952	C	T	0.19	-0.06	0.01	3.9e-08
C08: Calcium channel blockers	rs2977324	T	G	0.3	-0.05	0.009	3.9e-08
C08: Calcium channel blockers	rs3819199	C	T	0.43	0.04	0.008	4.5e-08
C08: Calcium channel blockers	rs143524414	A	G	0.07	-0.09	0.016	4.6e-08
C08: Calcium channel blockers	rs7308105	C	T	0.37	-0.05	0.008	4.7e-08
C08: Calcium channel blockers	rs71313931	G	C	0.28	0.05	0.009	4.9e-08
C09: Agents acting on the renin-angiotensin system	rs13125101	A	G	0.29	0.12	0.007	3.8e-70
C09: Agents acting on the renin-angiotensin system	rs3918226	T	C	0.08	0.15	0.011	2e-37
C09: Agents acting on the renin-angiotensin system	rs604723	T	C	0.27	-0.09	0.007	1.7e-36
C09: Agents acting on the renin-angiotensin system	rs1894400	T	C	0.33	0.08	0.006	8.4e-33
C09: Agents acting on the renin-angiotensin system	rs57541197	A	G	0.14	-0.1	0.009	2.2e-29
C09: Agents acting on the renin-angiotensin system	rs6026739	T	A	0.12	0.1	0.009	4.4e-28
C09: Agents acting on the renin-angiotensin system	rs7938342	T	A	0.42	-0.07	0.006	4.5e-28
C09: Agents acting on the renin-angiotensin system	rs7310615	C	G	0.48	0.07	0.006	2.7e-27
C09: Agents acting on the renin-angiotensin system	rs35441	T	C	0.38	-0.07	0.006	1.1e-26
C09: Agents acting on the renin-angiotensin system	rs1731243	C	T	0.39	0.06	0.006	8.1e-26
C09: Agents acting on the renin-angiotensin system	rs11752759	C	A	0.44	0.06	0.006	9.7e-26
C09: Agents acting on the renin-angiotensin system	rs167479	T	G	0.47	-0.06	0.006	1.2e-24
C09: Agents acting on the renin-angiotensin system	rs880315	C	T	0.34	0.06	0.006	7.4e-24
C09: Agents acting on the renin-angiotensin system	rs56153133	G	A	0.16	-0.08	0.008	9.1e-24
C09: Agents acting on the renin-angiotensin system	rs12978472	G	C	0.13	-0.09	0.009	1e-22
C09: Agents acting on the renin-angiotensin system	rs55872725	T	C	0.4	0.06	0.006	8.4e-22
C09: Agents acting on the renin-angiotensin system	rs13154066	T	C	0.4	-0.06	0.006	1.1e-21
C09: Agents acting on the renin-angiotensin system	rs11072508	C	T	0.33	0.06	0.006	9e-21
C09: Agents acting on the renin-angiotensin system	rs7412	T	C	0.08	-0.1	0.011	9e-21
C09: Agents acting on the renin-angiotensin system	rs6039216	C	T	0.36	-0.06	0.006	4.3e-20
C09: Agents acting on the renin-angiotensin system	rs4277405	C	T	0.38	0.06	0.006	6.8e-20
C09: Agents acting on the renin-angiotensin system	rs3790604	A	C	0.07	0.1	0.012	5.9e-19
C09: Agents acting on the renin-angiotensin system	rs2643826	T	C	0.45	0.05	0.006	6.5e-19
C09: Agents acting on the renin-angiotensin system	rs7701003	G	A	0.37	-0.06	0.006	1e-18
C09: Agents acting on the renin-angiotensin system	rs3735533	T	C	0.07	-0.1	0.012	1.2e-17
C09: Agents acting on the renin-angiotensin system	rs10217586	A	T	0.47	-0.05	0.006	1.3e-17
C09: Agents acting on the renin-angiotensin system	rs8118848	A	G	0.24	-0.06	0.007	4.4e-17
C09: Agents acting on the renin-angiotensin system	rs146754848	G	T	0.02	0.19	0.023	5.2e-17
C09: Agents acting on the renin-angiotensin system	rs77924615	A	G	0.19	-0.06	0.008	6.6e-17
C09: Agents acting on the renin-angiotensin system	rs415895	C	G	0.35	-0.05	0.006	1.4e-16
C09: Agents acting on the renin-angiotensin system	rs79668541	T	C	0.08	-0.09	0.011	2.3e-16
C09: Agents acting on the renin-angiotensin system	rs1887320	A	G	0.48	0.05	0.006	3.8e-16
C09: Agents acting on the renin-angiotensin system	rs74157123	T	C	0.01	0.24	0.03	4.2e-16
C09: Agents acting on the renin-angiotensin system	rs34748838	T	C	0.49	-0.05	0.006	1.8e-15
C09: Agents acting on the renin-angiotensin system	rs164749	G	T	0.43	-0.05	0.006	2e-15
C09: Agents acting on the renin-angiotensin system	rs28451436	A	G	0.1	0.08	0.01	3.7e-15
C09: Agents acting on the renin-angiotensin system	rs7121869	A	G	0.21	0.06	0.007	3.8e-15
C09: Agents acting on the renin-angiotensin system	rs1799945	G	C	0.15	0.07	0.008	4.6e-15
C09: Agents acting on the renin-angiotensin system	rs7070847	A	G	0.28	-0.05	0.007	5e-15
C09: Agents acting on the renin-angiotensin system	rs17637472	A	G	0.4	0.05	0.006	7.3e-15
C09: Agents acting on the renin-angiotensin system	rs55730499	T	C	0.08	0.09	0.011	7.3e-15
C09: Agents acting on the renin-angiotensin system	rs11066309	A	G	0.41	0.05	0.006	9e-15
C09: Agents acting on the renin-angiotensin system	rs57139556	G	A	0.07	-0.09	0.012	1.5e-14
C09: Agents acting on the renin-angiotensin system	rs72681869	C	G	0.01	-0.22	0.029	1.7e-14
C09: Agents acting on the renin-angiotensin system	rs7299436	G	T	0.16	-0.06	0.008	5.3e-14
C09: Agents acting on the renin-angiotensin system	rs2306363	T	G	0.21	-0.06	0.007	9.8e-14
C09: Agents acting on the renin-angiotensin system	rs56329057	T	C	0.18	-0.06	0.008	1.6e-13
C09: Agents acting on the renin-angiotensin system	rs1801253	G	C	0.26	-0.05	0.007	1.8e-13
C09: Agents acting on the renin-angiotensin system	rs11874	A	G	0.14	0.06	0.009	1.9e-13
C09: Agents acting on the renin-angiotensin system	rs6800730	A	G	0.33	-0.05	0.006	2.6e-13
C09: Agents acting on the renin-angiotensin system	rs11743404	C	T	0.36	-0.05	0.006	2.7e-13
C09: Agents acting on the renin-angiotensin system	rs4970834	T	C	0.19	-0.06	0.008	4.6e-13
C09: Agents acting on the renin-angiotensin system	rs2856653	T	C	0.36	0.05	0.006	5.1e-13
C09: Agents acting on the renin-angiotensin system	rs7246865	A	G	0.26	0.05	0.007	6.7e-13
C09: Agents acting on the renin-angiotensin system	rs55683214	T	G	0.25	-0.05	0.007	7.6e-13
C09: Agents acting on the renin-angiotensin system	rs7460226	G	A	0.41	0.04	0.006	7.6e-13
C09: Agents acting on the renin-angiotensin system	rs2901761	A	G	0.42	0.04	0.006	8.3e-13
C09: Agents acting on the renin-angiotensin system	rs332040	A	G	0.46	0.04	0.006	1.8e-12
C09: Agents acting on the renin-angiotensin system	rs11229555	T	G	0.24	-0.05	0.007	1.9e-12
C09: Agents acting on the renin-angiotensin system	rs4459340	G	A	0.28	0.05	0.007	1.9e-12
C09: Agents acting on the renin-angiotensin system	rs964184	G	C	0.13	0.06	0.009	2.1e-12
C09: Agents acting on the renin-angiotensin system	rs13118687	A	G	0.47	-0.04	0.006	2.3e-12
C09: Agents acting on the renin-angiotensin system	rs72915163	T	C	0.26	0.05	0.007	2.8e-12
C09: Agents acting on the renin-angiotensin system	rs61772578	G	A	0.11	0.07	0.01	3e-12
C09: Agents acting on the renin-angiotensin system	rs10213458	A	G	0.32	0.04	0.006	3.1e-12
C09: Agents acting on the renin-angiotensin system	rs2236295	T	G	0.4	-0.04	0.006	3.6e-12
C09: Agents acting on the renin-angiotensin system	rs13112725	G	C	0.24	-0.05	0.007	4.5e-12
C09: Agents acting on the renin-angiotensin system	rs9506725	C	T	0.37	-0.04	0.006	4.6e-12
C09: Agents acting on the renin-angiotensin system	rs11653468	A	G	0.23	-0.05	0.007	5.4e-12
C09: Agents acting on the renin-angiotensin system	rs458356	A	G	0.24	-0.05	0.007	7e-12
C09: Agents acting on the renin-angiotensin system	rs478863	G	A	0.27	0.05	0.007	8.1e-12
C09: Agents acting on the renin-angiotensin system	rs2493298	A	C	0.14	0.06	0.009	1.6e-11
C09: Agents acting on the renin-angiotensin system	rs67529638	G	C	0.35	-0.04	0.006	1.6e-11
C09: Agents acting on the renin-angiotensin system	rs300934	T	G	0.31	0.04	0.007	1.9e-11
C09: Agents acting on the renin-angiotensin system	rs12413195	C	T	0.24	0.05	0.007	2.2e-11
C09: Agents acting on the renin-angiotensin system	rs35301188	A	G	0.17	0.05	0.008	3.3e-11
C09: Agents acting on the renin-angiotensin system	rs73075659	G	A	0.34	-0.04	0.006	3.3e-11
C09: Agents acting on the renin-angiotensin system	rs10254101	T	C	0.29	0.04	0.007	3.4e-11
C09: Agents acting on the renin-angiotensin system	rs11250157	G	A	0.5	-0.04	0.006	3.5e-11
C09: Agents acting on the renin-angiotensin system	rs193084249	G	A	0.02	0.14	0.02	3.5e-11
C09: Agents acting on the renin-angiotensin system	rs6122248	C	T	0.35	0.04	0.006	3.5e-11
C09: Agents acting on the renin-angiotensin system	rs7803355	T	C	0.11	0.06	0.009	3.5e-11
C09: Agents acting on the renin-angiotensin system	rs35593046	T	G	0.26	-0.05	0.007	3.9e-11
C09: Agents acting on the renin-angiotensin system	rs7952935	G	C	0.27	-0.04	0.007	4e-11
C09: Agents acting on the renin-angiotensin system	rs12731208	G	T	0.35	0.04	0.006	4.5e-11
C09: Agents acting on the renin-angiotensin system	rs2656918	T	C	0.3	0.04	0.007	4.5e-11
C09: Agents acting on the renin-angiotensin system	rs111820018	A	G	0.1	0.07	0.01	4.8e-11
C09: Agents acting on the renin-angiotensin system	rs2984644	A	G	0.27	0.04	0.007	5.4e-11
C09: Agents acting on the renin-angiotensin system	rs4691666	C	T	0.47	0.04	0.006	6.4e-11
C09: Agents acting on the renin-angiotensin system	rs12453576	T	C	0.18	0.05	0.008	6.6e-11
C09: Agents acting on the renin-angiotensin system	rs2105092	A	G	0.29	-0.04	0.007	8.9e-11
C09: Agents acting on the renin-angiotensin system	rs268263	T	A	0.24	-0.05	0.007	1e-10
C09: Agents acting on the renin-angiotensin system	rs1006096	T	C	0.43	-0.04	0.006	1.1e-10
C09: Agents acting on the renin-angiotensin system	rs6766859	C	T	0.37	0.04	0.006	1.1e-10
C09: Agents acting on the renin-angiotensin system	rs6445597	A	G	0.32	0.04	0.007	1.2e-10
C09: Agents acting on the renin-angiotensin system	rs1757463	G	A	0.28	0.04	0.007	2.1e-10
C09: Agents acting on the renin-angiotensin system	rs11212104	G	A	0.44	-0.04	0.006	2.2e-10
C09: Agents acting on the renin-angiotensin system	rs2760061	A	T	0.48	0.04	0.006	2.9e-10
C09: Agents acting on the renin-angiotensin system	rs7716114	G	A	0.29	-0.04	0.007	3e-10
C09: Agents acting on the renin-angiotensin system	rs1290786	T	C	0.43	0.04	0.006	3.2e-10
C09: Agents acting on the renin-angiotensin system	rs28667801	T	A	0.41	0.04	0.006	3.5e-10
C09: Agents acting on the renin-angiotensin system	rs1722883	C	T	0.47	-0.04	0.006	3.9e-10
C09: Agents acting on the renin-angiotensin system	rs13107325	T	C	0.07	-0.07	0.011	4.3e-10
C09: Agents acting on the renin-angiotensin system	rs10817003	A	G	0.04	0.1	0.016	4.7e-10
C09: Agents acting on the renin-angiotensin system	rs13230181	A	G	0.24	0.04	0.007	4.9e-10
C09: Agents acting on the renin-angiotensin system	rs6031431	G	A	0.46	0.04	0.006	5e-10
C09: Agents acting on the renin-angiotensin system	rs62059712	C	T	0.08	-0.07	0.011	5.3e-10
C09: Agents acting on the renin-angiotensin system	rs28520411	A	G	0.46	-0.04	0.006	5.5e-10
C09: Agents acting on the renin-angiotensin system	rs3802932	A	G	0.06	0.08	0.013	5.7e-10
C09: Agents acting on the renin-angiotensin system	rs2655438	C	G	0.3	-0.04	0.007	5.9e-10
C09: Agents acting on the renin-angiotensin system	rs28081	A	G	0.15	-0.05	0.008	6.2e-10
C09: Agents acting on the renin-angiotensin system	rs73563812	T	G	0.24	-0.04	0.007	6.5e-10
C09: Agents acting on the renin-angiotensin system	rs76217384	G	A	0.23	0.04	0.007	6.7e-10
C09: Agents acting on the renin-angiotensin system	rs3803266	G	C	0.23	0.04	0.007	7.2e-10
C09: Agents acting on the renin-angiotensin system	rs4804517	G	A	0.33	-0.04	0.006	7.9e-10
C09: Agents acting on the renin-angiotensin system	rs751984	C	T	0.11	-0.06	0.01	8.1e-10
C09: Agents acting on the renin-angiotensin system	rs2943660	T	G	0.36	-0.04	0.006	8.8e-10
C09: Agents acting on the renin-angiotensin system	rs2478543	C	T	0.4	0.04	0.006	8.9e-10
C09: Agents acting on the renin-angiotensin system	rs7174222	T	C	0.47	0.04	0.006	9.7e-10
C09: Agents acting on the renin-angiotensin system	rs13205180	T	C	0.49	0.04	0.006	1.1e-09
C09: Agents acting on the renin-angiotensin system	rs1422278	T	G	0.13	0.05	0.009	1.2e-09
C09: Agents acting on the renin-angiotensin system	rs7368883	A	G	0.36	0.04	0.006	1.4e-09
C09: Agents acting on the renin-angiotensin system	rs6076983	C	T	0.4	-0.04	0.006	1.6e-09
C09: Agents acting on the renin-angiotensin system	rs11079428	T	A	0.22	-0.04	0.007	1.8e-09
C09: Agents acting on the renin-angiotensin system	rs10876531	C	A	0.29	-0.04	0.007	2e-09
C09: Agents acting on the renin-angiotensin system	rs77463690	G	A	0.07	-0.07	0.012	2e-09
C09: Agents acting on the renin-angiotensin system	rs10839204	T	C	0.14	-0.05	0.009	2.1e-09
C09: Agents acting on the renin-angiotensin system	rs9394951	C	T	0.43	0.04	0.006	2.1e-09
C09: Agents acting on the renin-angiotensin system	rs3814424	T	C	0.16	0.05	0.008	2.2e-09
C09: Agents acting on the renin-angiotensin system	rs762395	A	G	0.34	-0.04	0.006	2.2e-09
C09: Agents acting on the renin-angiotensin system	rs9897348	C	A	0.4	-0.04	0.006	2.2e-09
C09: Agents acting on the renin-angiotensin system	rs11556924	T	C	0.39	-0.04	0.006	3.4e-09
C09: Agents acting on the renin-angiotensin system	rs139051778	G	A	0.01	0.16	0.028	3.6e-09
C09: Agents acting on the renin-angiotensin system	rs6068117	G	A	0.29	0.04	0.007	3.8e-09
C09: Agents acting on the renin-angiotensin system	rs140570886	C	T	0.01	0.15	0.025	4e-09
C09: Agents acting on the renin-angiotensin system	rs9683944	G	A	0.2	0.04	0.007	4.1e-09
C09: Agents acting on the renin-angiotensin system	rs1861410	C	T	0.44	0.04	0.006	4.5e-09
C09: Agents acting on the renin-angiotensin system	rs1000010	G	A	0.35	-0.04	0.006	5.5e-09
C09: Agents acting on the renin-angiotensin system	rs115262049	T	A	0.09	-0.06	0.011	6.5e-09
C09: Agents acting on the renin-angiotensin system	rs13130741	T	C	0.49	-0.03	0.006	6.9e-09
C09: Agents acting on the renin-angiotensin system	rs36071027	T	C	0.36	-0.04	0.006	7.1e-09
C09: Agents acting on the renin-angiotensin system	rs9844972	C	G	0.07	0.07	0.012	8e-09
C09: Agents acting on the renin-angiotensin system	rs6445821	A	C	0.32	-0.04	0.006	8.6e-09
C09: Agents acting on the renin-angiotensin system	rs9939774	T	C	0.41	0.04	0.006	8.8e-09
C09: Agents acting on the renin-angiotensin system	rs56175671	C	A	0.09	0.06	0.011	9.1e-09
C09: Agents acting on the renin-angiotensin system	rs62039768	A	C	0.1	0.06	0.01	9.5e-09
C09: Agents acting on the renin-angiotensin system	rs7962222	C	T	0.35	-0.04	0.006	9.7e-09
C09: Agents acting on the renin-angiotensin system	rs3857599	A	C	0.16	0.05	0.008	9.8e-09
C09: Agents acting on the renin-angiotensin system	rs2229742	C	G	0.1	0.06	0.01	1e-08
C09: Agents acting on the renin-angiotensin system	rs12549801	A	G	0.23	-0.04	0.007	1.2e-08
C09: Agents acting on the renin-angiotensin system	rs62328145	A	G	0.05	0.08	0.014	1.2e-08
C09: Agents acting on the renin-angiotensin system	rs74439044	C	T	0.1	0.06	0.01	1.2e-08
C09: Agents acting on the renin-angiotensin system	rs76346476	A	G	0.04	0.09	0.016	1.2e-08
C09: Agents acting on the renin-angiotensin system	rs1557848	G	A	0.14	0.05	0.009	1.3e-08
C09: Agents acting on the renin-angiotensin system	rs516246	C	T	0.49	-0.03	0.006	1.3e-08
C09: Agents acting on the renin-angiotensin system	rs1486195	G	A	0.39	0.04	0.006	1.4e-08
C09: Agents acting on the renin-angiotensin system	rs9472136	T	C	0.4	-0.04	0.006	1.4e-08
C09: Agents acting on the renin-angiotensin system	rs4888411	T	A	0.4	-0.03	0.006	1.5e-08
C09: Agents acting on the renin-angiotensin system	rs10218741	G	A	0.41	-0.03	0.006	1.6e-08
C09: Agents acting on the renin-angiotensin system	rs1694068	T	A	0.38	-0.04	0.006	1.6e-08
C09: Agents acting on the renin-angiotensin system	rs78745308	G	C	0.04	0.08	0.015	1.6e-08
C09: Agents acting on the renin-angiotensin system	rs2107595	A	G	0.15	0.05	0.008	1.7e-08
C09: Agents acting on the renin-angiotensin system	rs7483826	G	A	0.49	0.03	0.006	1.7e-08
C09: Agents acting on the renin-angiotensin system	rs10931284	C	T	0.36	-0.04	0.006	1.8e-08
C09: Agents acting on the renin-angiotensin system	rs12262629	A	G	0.34	-0.04	0.006	1.9e-08
C09: Agents acting on the renin-angiotensin system	rs986721	A	T	0.27	-0.04	0.007	1.9e-08
C09: Agents acting on the renin-angiotensin system	rs13280592	C	G	0.27	-0.04	0.007	2.1e-08
C09: Agents acting on the renin-angiotensin system	rs989501	G	A	0.35	-0.04	0.006	2.2e-08
C09: Agents acting on the renin-angiotensin system	rs142158911	A	G	0.11	-0.05	0.01	2.3e-08
C09: Agents acting on the renin-angiotensin system	rs7113478	A	G	0.37	0.04	0.006	2.5e-08
C09: Agents acting on the renin-angiotensin system	rs3819536	G	A	0.3	-0.04	0.007	2.8e-08
C09: Agents acting on the renin-angiotensin system	rs73033340	G	A	0.03	-0.1	0.017	2.8e-08
C09: Agents acting on the renin-angiotensin system	rs10155132	A	G	0.39	-0.03	0.006	2.9e-08
C09: Agents acting on the renin-angiotensin system	rs28637873	T	C	0.08	-0.06	0.011	3.1e-08
C09: Agents acting on the renin-angiotensin system	rs2247355	T	C	0.18	-0.04	0.008	3.5e-08
C09: Agents acting on the renin-angiotensin system	rs6091153	C	T	0.23	0.04	0.007	3.8e-08
C09: Agents acting on the renin-angiotensin system	rs2680707	T	C	0.21	0.04	0.007	4e-08
C09: Agents acting on the renin-angiotensin system	rs563132	T	A	0.39	-0.03	0.006	4e-08
C09: Agents acting on the renin-angiotensin system	rs75511781	G	A	0.04	0.08	0.015	4e-08
C09: Agents acting on the renin-angiotensin system	rs7149242	T	G	0.28	-0.04	0.007	4.1e-08
C09: Agents acting on the renin-angiotensin system	rs6021247	G	A	0.47	-0.03	0.006	4.4e-08
C09: Agents acting on the renin-angiotensin system	rs2252867	C	T	0.36	-0.03	0.006	4.9e-08
C09: Agents acting on the renin-angiotensin system	rs7104561	C	T	0.1	0.05	0.01	4.9e-08
C09: Agents acting on the renin-angiotensin system	rs645040	G	T	0.23	-0.04	0.007	5e-08
C10AA: HMG CoA reductase inhibitors	rs7412	T	C	0.08	-0.31	0.01	4.1e-197
C10AA: HMG CoA reductase inhibitors	rs12740374	T	G	0.22	-0.16	0.007	2.3e-119
C10AA: HMG CoA reductase inhibitors	rs6511720	T	G	0.12	-0.2	0.009	8.3e-116
C10AA: HMG CoA reductase inhibitors	rs964184	G	C	0.13	0.16	0.008	3.7e-85
C10AA: HMG CoA reductase inhibitors	rs1367117	A	G	0.34	0.11	0.006	8.7e-72
C10AA: HMG CoA reductase inhibitors	rs74617384	T	A	0.08	0.18	0.01	3.2e-69
C10AA: HMG CoA reductase inhibitors	rs2954021	A	G	0.5	0.1	0.006	7.7e-67
C10AA: HMG CoA reductase inhibitors	rs11591147	T	G	0.02	-0.36	0.021	9.4e-64
C10AA: HMG CoA reductase inhibitors	rs4299376	G	T	0.32	0.09	0.006	9.2e-48
C10AA: HMG CoA reductase inhibitors	rs140570886	C	T	0.02	0.31	0.023	1.3e-41
C10AA: HMG CoA reductase inhibitors	rs10889338	T	C	0.35	-0.07	0.006	2.9e-37
C10AA: HMG CoA reductase inhibitors	rs58542926	T	C	0.07	-0.12	0.011	1.7e-31
C10AA: HMG CoA reductase inhibitors	rs2519093	T	C	0.19	0.08	0.007	6.5e-31
C10AA: HMG CoA reductase inhibitors	rs116881820	C	T	0.03	0.2	0.018	1.1e-30
C10AA: HMG CoA reductase inhibitors	rs7903146	T	C	0.29	0.07	0.006	1.6e-30
C10AA: HMG CoA reductase inhibitors	rs2738447	A	C	0.41	-0.06	0.006	4.8e-28
C10AA: HMG CoA reductase inhibitors	rs522761	T	C	0.25	-0.07	0.006	7e-26
C10AA: HMG CoA reductase inhibitors	rs1260326	T	C	0.4	0.06	0.006	9.7e-26
C10AA: HMG CoA reductase inhibitors	rs1537371	A	C	0.5	0.06	0.006	3e-25
C10AA: HMG CoA reductase inhibitors	rs12916	C	T	0.4	0.06	0.006	9.7e-25
C10AA: HMG CoA reductase inhibitors	rs2207132	A	G	0.03	0.16	0.016	1.2e-24
C10AA: HMG CoA reductase inhibitors	rs15285	T	C	0.28	-0.06	0.006	3.1e-21
C10AA: HMG CoA reductase inhibitors	rs2287997	A	G	0.19	0.06	0.007	2.8e-19
C10AA: HMG CoA reductase inhibitors	rs1495741	G	A	0.22	0.06	0.007	1.1e-17
C10AA: HMG CoA reductase inhibitors	rs41289512	G	C	0.04	0.12	0.014	1.3e-17
C10AA: HMG CoA reductase inhibitors	rs76895963	G	T	0.01	-0.2	0.024	3.1e-17
C10AA: HMG CoA reductase inhibitors	rs693668	G	A	0.35	-0.05	0.006	7.3e-17
C10AA: HMG CoA reductase inhibitors	rs8126001	T	C	0.49	-0.05	0.006	9.5e-17
C10AA: HMG CoA reductase inhibitors	rs77542162	G	A	0.02	0.15	0.019	5.6e-16
C10AA: HMG CoA reductase inhibitors	rs601338	G	A	0.49	-0.04	0.006	1.1e-15
C10AA: HMG CoA reductase inhibitors	rs6129760	G	A	0.32	0.05	0.006	1.3e-15
C10AA: HMG CoA reductase inhibitors	rs1169288	C	A	0.31	0.05	0.006	1.6e-15
C10AA: HMG CoA reductase inhibitors	rs79598313	T	C	0.02	0.15	0.018	1.6e-15
C10AA: HMG CoA reductase inhibitors	rs4639414	G	A	0.23	0.05	0.007	3.8e-15
C10AA: HMG CoA reductase inhibitors	rs1421085	C	T	0.4	0.04	0.006	4.6e-15
C10AA: HMG CoA reductase inhibitors	rs750332	C	T	0.18	-0.06	0.007	3.7e-14
C10AA: HMG CoA reductase inhibitors	rs9295123	A	G	0.39	-0.04	0.006	1e-13
C10AA: HMG CoA reductase inhibitors	rs10804330	C	T	0.43	-0.04	0.006	3.1e-13
C10AA: HMG CoA reductase inhibitors	rs1501908	G	C	0.36	-0.04	0.006	2.4e-12
C10AA: HMG CoA reductase inhibitors	rs79701229	A	G	0.01	0.17	0.025	6.2e-12
C10AA: HMG CoA reductase inhibitors	rs998584	A	C	0.48	0.04	0.006	6.2e-12
C10AA: HMG CoA reductase inhibitors	rs2618567	G	T	0.34	0.04	0.006	1.2e-11
C10AA: HMG CoA reductase inhibitors	rs3802932	A	G	0.06	0.08	0.012	1.9e-11
C10AA: HMG CoA reductase inhibitors	rs1883025	T	C	0.25	-0.04	0.006	2.7e-11
C10AA: HMG CoA reductase inhibitors	rs3918226	T	C	0.08	0.07	0.011	7.3e-11
C10AA: HMG CoA reductase inhibitors	rs4518111	A	C	0.43	0.04	0.006	9.1e-11
C10AA: HMG CoA reductase inhibitors	rs11787365	C	T	0.4	0.04	0.006	1e-10
C10AA: HMG CoA reductase inhibitors	rs972283	A	G	0.49	-0.04	0.006	1.4e-10
C10AA: HMG CoA reductase inhibitors	rs645040	G	T	0.23	-0.04	0.007	1.5e-10
C10AA: HMG CoA reductase inhibitors	rs112771035	G	C	0.07	0.07	0.011	2.3e-10
C10AA: HMG CoA reductase inhibitors	rs77673991	T	C	0.02	-0.14	0.021	2.4e-10
C10AA: HMG CoA reductase inhibitors	rs72837687	A	G	0.2	-0.04	0.007	2.5e-10
C10AA: HMG CoA reductase inhibitors	rs2737245	T	G	0.28	-0.04	0.006	3.6e-10
C10AA: HMG CoA reductase inhibitors	rs2066905	C	G	0.45	-0.04	0.006	4e-10
C10AA: HMG CoA reductase inhibitors	rs2068888	A	G	0.45	-0.04	0.006	4.3e-10
C10AA: HMG CoA reductase inhibitors	rs268	G	A	0.02	0.13	0.021	5.2e-10
C10AA: HMG CoA reductase inhibitors	rs10468017	T	C	0.3	0.04	0.006	8.3e-10
C10AA: HMG CoA reductase inhibitors	rs10413278	G	A	0.5	0.03	0.006	1e-09
C10AA: HMG CoA reductase inhibitors	rs73013176	C	T	0.01	-0.17	0.027	1e-09
C10AA: HMG CoA reductase inhibitors	rs3135064	T	C	0.45	-0.03	0.006	1.2e-09
C10AA: HMG CoA reductase inhibitors	rs17725246	C	T	0.18	0.04	0.007	1.4e-09
C10AA: HMG CoA reductase inhibitors	rs112339942	G	A	0.05	0.08	0.013	1.5e-09
C10AA: HMG CoA reductase inhibitors	rs11864054	G	A	0.39	-0.03	0.006	1.9e-09
C10AA: HMG CoA reductase inhibitors	rs12725767	G	A	0.35	0.04	0.006	2e-09
C10AA: HMG CoA reductase inhibitors	rs4541244	T	C	0.42	-0.03	0.006	2e-09
C10AA: HMG CoA reductase inhibitors	rs187429064	G	A	0.01	-0.16	0.027	2.1e-09
C10AA: HMG CoA reductase inhibitors	rs13125101	A	G	0.29	0.04	0.006	2.4e-09
C10AA: HMG CoA reductase inhibitors	rs740516	G	C	0.15	-0.05	0.008	2.4e-09
C10AA: HMG CoA reductase inhibitors	rs11641811	C	A	0.48	-0.03	0.006	2.5e-09
C10AA: HMG CoA reductase inhibitors	rs11743303	G	A	0.21	0.04	0.007	3e-09
C10AA: HMG CoA reductase inhibitors	rs34631598	A	G	0.08	0.06	0.011	3.3e-09
C10AA: HMG CoA reductase inhibitors	rs577721086	C	T	0.05	0.08	0.013	3.4e-09
C10AA: HMG CoA reductase inhibitors	rs7213086	C	G	0.44	-0.03	0.006	4.1e-09
C10AA: HMG CoA reductase inhibitors	rs11653468	A	G	0.23	-0.04	0.007	4.9e-09
C10AA: HMG CoA reductase inhibitors	rs2080227	T	A	0.3	-0.04	0.006	5e-09
C10AA: HMG CoA reductase inhibitors	rs1938598	C	T	0.24	-0.04	0.007	6.5e-09
C10AA: HMG CoA reductase inhibitors	rs3764261	A	C	0.32	-0.03	0.006	6.6e-09
C10AA: HMG CoA reductase inhibitors	rs35430985	A	C	0.27	0.04	0.006	6.7e-09
C10AA: HMG CoA reductase inhibitors	rs570530	A	G	0.5	-0.03	0.006	6.8e-09
C10AA: HMG CoA reductase inhibitors	rs2603192	C	T	0.41	-0.03	0.006	7.6e-09
C10AA: HMG CoA reductase inhibitors	rs799158	T	C	0.04	0.08	0.014	8.3e-09
C10AA: HMG CoA reductase inhibitors	rs2917677	T	C	0.41	-0.03	0.006	8.6e-09
C10AA: HMG CoA reductase inhibitors	rs2293093	G	C	0.11	0.05	0.009	8.9e-09
C10AA: HMG CoA reductase inhibitors	rs221907	A	G	0.36	-0.03	0.006	1e-08
C10AA: HMG CoA reductase inhibitors	rs73228424	A	G	0.02	-0.13	0.022	1.1e-08
C10AA: HMG CoA reductase inhibitors	rs7639816	T	C	0.18	0.04	0.007	1.3e-08
C10AA: HMG CoA reductase inhibitors	rs148566631	A	G	0.12	0.05	0.009	1.6e-08
C10AA: HMG CoA reductase inhibitors	rs1030431	A	G	0.33	0.03	0.006	1.9e-08
C10AA: HMG CoA reductase inhibitors	rs34850939	A	G	0.35	0.03	0.006	1.9e-08
C10AA: HMG CoA reductase inhibitors	rs2982521	A	T	0.37	0.03	0.006	2e-08
C10AA: HMG CoA reductase inhibitors	rs11057830	A	G	0.14	0.05	0.008	2.1e-08
C10AA: HMG CoA reductase inhibitors	rs146254843	T	G	0.02	-0.11	0.019	2.4e-08
C10AA: HMG CoA reductase inhibitors	rs1800588	T	C	0.22	0.04	0.007	4e-08
C10AA: HMG CoA reductase inhibitors	rs66502159	T	C	0.1	-0.05	0.009	4.2e-08
C10AA: HMG CoA reductase inhibitors	rs10183431	T	C	0.24	-0.04	0.007	4.6e-08
C10AA: HMG CoA reductase inhibitors	rs12739394	C	G	0.28	0.03	0.006	4.6e-08
C10AA: HMG CoA reductase inhibitors	rs57853403	T	C	0.06	0.06	0.012	5e-08
H03A: Thyroid preparations	rs2856698	G	C	0.33	0.27	0.01	2.8e-170
H03A: Thyroid preparations	rs2476601	A	G	0.1	0.41	0.015	2.6e-169
H03A: Thyroid preparations	rs3184504	T	C	0.48	0.21	0.009	9.7e-113
H03A: Thyroid preparations	rs7850258	A	G	0.33	-0.2	0.01	8.3e-91
H03A: Thyroid preparations	rs3087243	A	G	0.45	-0.18	0.009	4.9e-85
H03A: Thyroid preparations	rs11066320	A	G	0.43	0.17	0.009	4.6e-76
H03A: Thyroid preparations	rs12634152	C	T	0.45	0.14	0.009	4.9e-54
H03A: Thyroid preparations	rs4915076	C	T	0.09	0.22	0.016	9.4e-45
H03A: Thyroid preparations	rs7754251	G	C	0.42	-0.12	0.009	1.3e-39
H03A: Thyroid preparations	rs11889341	T	C	0.22	0.14	0.011	3.3e-39
H03A: Thyroid preparations	rs7333647	C	T	0.29	0.12	0.01	6.2e-35
H03A: Thyroid preparations	rs1951459	A	G	0.33	-0.12	0.01	2.9e-33
H03A: Thyroid preparations	rs4409785	C	T	0.17	0.14	0.012	1.6e-32
H03A: Thyroid preparations	rs71508903	T	C	0.19	0.14	0.012	1.6e-32
H03A: Thyroid preparations	rs7655751	T	C	0.21	-0.13	0.011	2.3e-32
H03A: Thyroid preparations	rs12423545	T	C	0.33	0.11	0.01	1.2e-27
H03A: Thyroid preparations	rs2858483	C	A	0.43	0.1	0.009	1.4e-27
H03A: Thyroid preparations	rs76428106	C	T	0.01	0.47	0.044	1.6e-26
H03A: Thyroid preparations	rs11675342	T	C	0.42	0.1	0.009	5.5e-25
H03A: Thyroid preparations	rs2921053	C	G	0.45	-0.09	0.009	4e-24
H03A: Thyroid preparations	rs7090530	C	A	0.4	-0.09	0.009	6.5e-24
H03A: Thyroid preparations	rs6914622	T	G	0.32	0.09	0.01	8.8e-20
H03A: Thyroid preparations	rs10836367	C	T	0.39	0.08	0.009	7.8e-19
H03A: Thyroid preparations	rs1534430	T	C	0.39	-0.08	0.009	1.8e-18
H03A: Thyroid preparations	rs8043085	T	G	0.23	0.09	0.011	2.3e-18
H03A: Thyroid preparations	rs3775291_C_T	T	C	0.3	-0.09	0.01	2.9e-18
H03A: Thyroid preparations	rs7254729	T	C	0.41	0.08	0.009	2e-17
H03A: Thyroid preparations	rs13090803	T	G	0.21	0.09	0.011	4.5e-17
H03A: Thyroid preparations	rs970987	C	A	0.34	0.08	0.01	1.7e-16
H03A: Thyroid preparations	rs7441808	G	A	0.3	0.08	0.01	2e-16
H03A: Thyroid preparations	rs244690	G	A	0.12	0.11	0.014	6e-16
H03A: Thyroid preparations	rs35776863	A	G	0.23	0.09	0.011	6e-16
H03A: Thyroid preparations	rs9391997	A	G	0.47	-0.07	0.009	7.1e-16
H03A: Thyroid preparations	rs9291444	T	C	0.47	0.07	0.009	8.3e-16
H03A: Thyroid preparations	rs11085727	T	C	0.29	-0.08	0.01	1.3e-15
H03A: Thyroid preparations	rs10761620	A	G	0.45	0.07	0.009	2.7e-15
H03A: Thyroid preparations	rs6505765	G	C	0.34	0.08	0.01	3e-15
H03A: Thyroid preparations	rs744253	A	G	0.26	-0.08	0.01	4.2e-15
H03A: Thyroid preparations	rs11666808	T	C	0.37	-0.07	0.009	9.1e-15
H03A: Thyroid preparations	rs7302200	A	G	0.34	0.07	0.01	1e-14
H03A: Thyroid preparations	rs12325861	C	T	0.17	0.09	0.012	1.6e-14
H03A: Thyroid preparations	rs2412970	G	A	0.44	-0.07	0.009	2.6e-14
H03A: Thyroid preparations	rs73316435	T	C	0.18	0.09	0.012	2.7e-14
H03A: Thyroid preparations	rs11784499	G	T	0.49	0.07	0.009	3.3e-14
H03A: Thyroid preparations	rs2445610	G	A	0.37	-0.07	0.009	1.1e-13
H03A: Thyroid preparations	rs853320	G	A	0.38	0.07	0.009	1.4e-13
H03A: Thyroid preparations	rs9533100	G	T	0.46	-0.07	0.009	1.4e-13
H03A: Thyroid preparations	rs2111485	A	G	0.39	-0.07	0.009	2.2e-13
H03A: Thyroid preparations	rs145268310	C	G	0.12	0.1	0.014	2.4e-13
H03A: Thyroid preparations	rs7831557	G	A	0.48	-0.07	0.009	4.9e-13
H03A: Thyroid preparations	rs4688013	A	G	0.19	0.08	0.012	5.6e-13
H03A: Thyroid preparations	rs13136820	C	T	0.32	0.07	0.01	8.8e-13
H03A: Thyroid preparations	rs1320344	A	G	0.31	0.07	0.01	1.8e-12
H03A: Thyroid preparations	rs1991797	T	G	0.33	-0.07	0.01	4.7e-12
H03A: Thyroid preparations	rs6111715	C	G	0.18	-0.08	0.012	5.1e-12
H03A: Thyroid preparations	rs10036386	T	C	0.38	0.06	0.009	5.5e-12
H03A: Thyroid preparations	rs7005834	T	C	0.31	-0.07	0.01	1.4e-11
H03A: Thyroid preparations	rs61776678	A	G	0.41	-0.06	0.009	2.6e-11
H03A: Thyroid preparations	rs8056260	G	A	0.04	0.15	0.022	2.6e-11
H03A: Thyroid preparations	rs174599	C	G	0.37	-0.06	0.009	3.3e-11
H03A: Thyroid preparations	rs7823699	A	G	0.26	0.07	0.011	3.8e-11
H03A: Thyroid preparations	rs11714050	G	A	0.13	0.09	0.014	3.9e-11
H03A: Thyroid preparations	rs111793536	A	G	0.06	0.12	0.019	4.3e-11
H03A: Thyroid preparations	rs12980063	G	A	0.39	-0.06	0.009	5e-11
H03A: Thyroid preparations	rs2282655	T	C	0.07	-0.12	0.018	5e-11
H03A: Thyroid preparations	rs2823272	A	T	0.31	-0.06	0.01	9.1e-11
H03A: Thyroid preparations	rs3784099	A	G	0.28	-0.06	0.01	1.5e-10
H03A: Thyroid preparations	rs3008034	C	T	0.31	-0.06	0.01	1.6e-10
H03A: Thyroid preparations	rs8054578	A	G	0.22	0.07	0.011	1.8e-10
H03A: Thyroid preparations	rs1561924	A	G	0.13	-0.09	0.014	2.3e-10
H03A: Thyroid preparations	rs12482947	T	C	0.4	-0.06	0.009	2.5e-10
H03A: Thyroid preparations	rs12697352	A	G	0.34	-0.06	0.01	2.7e-10
H03A: Thyroid preparations	rs12742404	G	A	0.12	0.09	0.014	4e-10
H03A: Thyroid preparations	rs7088058	T	C	0.41	-0.06	0.009	4.1e-10
H03A: Thyroid preparations	rs10279209	A	G	0.13	0.08	0.013	4.2e-10
H03A: Thyroid preparations	rs13076468	C	A	0.23	0.07	0.011	4.2e-10
H03A: Thyroid preparations	rs7583027	A	C	0.36	-0.06	0.01	4.4e-10
H03A: Thyroid preparations	rs61907718	A	G	0.22	0.07	0.011	4.7e-10
H03A: Thyroid preparations	rs5865	C	T	0.33	0.06	0.01	4.8e-10
H03A: Thyroid preparations	rs13412022	T	G	0.33	-0.06	0.01	5e-10
H03A: Thyroid preparations	rs1872691	A	G	0.18	-0.07	0.012	5e-10
H03A: Thyroid preparations	rs61778692	G	A	0.25	-0.07	0.011	5.3e-10
H03A: Thyroid preparations	rs7596240	G	A	0.27	0.06	0.01	5.5e-10
H03A: Thyroid preparations	rs1032129	C	A	0.35	-0.06	0.01	5.8e-10
H03A: Thyroid preparations	rs114558062	C	T	0.01	0.26	0.041	6.3e-10
H03A: Thyroid preparations	rs1723022	T	G	0.37	0.06	0.01	7e-10
H03A: Thyroid preparations	rs10489626	G	C	0.16	0.08	0.012	8.1e-10
H03A: Thyroid preparations	rs6833591	G	A	0.35	-0.06	0.01	8.2e-10
H03A: Thyroid preparations	rs7028486	C	T	0.3	0.06	0.01	8.5e-10
H03A: Thyroid preparations	rs2234167	A	G	0.13	0.08	0.013	9.3e-10
H03A: Thyroid preparations	rs56249713	C	T	0.42	-0.06	0.009	9.3e-10
H03A: Thyroid preparations	rs72922276	A	G	0.11	-0.09	0.015	1.1e-09
H03A: Thyroid preparations	rs7240256	C	T	0.32	0.06	0.01	1.2e-09
H03A: Thyroid preparations	rs9469899	A	G	0.36	0.06	0.009	1.9e-09
H03A: Thyroid preparations	rs7931398	C	T	0.26	-0.06	0.01	2.1e-09
H03A: Thyroid preparations	rs479777	C	T	0.34	-0.06	0.01	2.2e-09
H03A: Thyroid preparations	rs112165453	T	C	0.02	0.21	0.036	2.5e-09
H03A: Thyroid preparations	rs7893467	G	T	0.07	0.1	0.018	2.7e-09
H03A: Thyroid preparations	rs10202630	C	T	0.48	0.05	0.009	2.8e-09
H03A: Thyroid preparations	rs1257926	A	G	0.47	0.05	0.009	2.8e-09
H03A: Thyroid preparations	rs586511	G	A	0.26	0.06	0.01	3.7e-09
H03A: Thyroid preparations	rs13360007	G	A	0.14	0.08	0.013	4.5e-09
H03A: Thyroid preparations	rs2274780	C	T	0.47	0.05	0.009	4.6e-09
H03A: Thyroid preparations	rs72977594	A	G	0.15	-0.08	0.013	4.6e-09
H03A: Thyroid preparations	rs4733823	T	C	0.46	0.05	0.009	5e-09
H03A: Thyroid preparations	rs2969903	T	C	0.23	0.06	0.011	5.2e-09
H03A: Thyroid preparations	rs114378220	T	C	0.06	0.11	0.019	6.5e-09
H03A: Thyroid preparations	rs71571466	A	G	0.06	0.11	0.019	6.6e-09
H03A: Thyroid preparations	rs10748781	C	A	0.43	0.05	0.009	7.2e-09
H03A: Thyroid preparations	rs10751647	C	T	0.4	-0.05	0.009	7.6e-09
H03A: Thyroid preparations	rs5758311	T	G	0.23	-0.06	0.011	8.6e-09
H03A: Thyroid preparations	rs2473808	T	C	0.34	0.06	0.01	9.3e-09
H03A: Thyroid preparations	rs34591253	T	C	0.14	0.08	0.013	9.6e-09
H03A: Thyroid preparations	rs113473633	G	A	0.02	-0.18	0.031	9.9e-09
H03A: Thyroid preparations	rs484959	T	C	0.46	-0.05	0.009	1.2e-08
H03A: Thyroid preparations	rs366327	T	A	0.18	0.07	0.012	1.3e-08
H03A: Thyroid preparations	rs7017073	C	T	0.21	-0.06	0.011	1.3e-08
H03A: Thyroid preparations	rs1734911	C	G	0.11	-0.08	0.014	1.4e-08
H03A: Thyroid preparations	rs2094920	C	G	0.45	0.05	0.009	1.4e-08
H03A: Thyroid preparations	rs13358767	G	A	0.29	-0.06	0.01	1.5e-08
H03A: Thyroid preparations	rs10098103	C	T	0.24	-0.06	0.011	1.6e-08
H03A: Thyroid preparations	rs142997491	G	A	0.01	0.24	0.042	1.7e-08
H03A: Thyroid preparations	rs59183580	G	A	0.13	0.08	0.014	2e-08
H03A: Thyroid preparations	rs215634	A	G	0.39	0.05	0.009	2.3e-08
H03A: Thyroid preparations	rs3781627	T	A	0.3	0.06	0.01	2.6e-08
H03A: Thyroid preparations	rs10172181	C	T	0.05	0.11	0.02	3e-08
H03A: Thyroid preparations	rs74378591	C	G	0.11	0.08	0.015	3.2e-08
H03A: Thyroid preparations	rs75972122	C	G	0.15	-0.07	0.013	3.3e-08
H03A: Thyroid preparations	rs8177788	T	C	0.01	-0.25	0.046	3.3e-08
H03A: Thyroid preparations	rs810048	T	C	0.08	-0.09	0.017	4.4e-08
H03A: Thyroid preparations	rs1724088	A	G	0.28	0.06	0.01	4.6e-08
H03A: Thyroid preparations	rs28674017	T	C	0.29	-0.05	0.01	4.7e-08
L04: Immunosuppressants	rs687308	T	C	0.19	0.56	0.029	2.1e-84
L04: Immunosuppressants	rs6679677	A	C	0.1	0.33	0.037	2.9e-19
M01A: Antiinflammatroy and antirheumatic products, non-steroids	rs3001426	C	T	0.45	-0.06	0.007	1e-15
M01A: Antiinflammatroy and antirheumatic products, non-steroids	rs2517611	G	A	0.23	-0.05	0.008	7.1e-10
M01A: Antiinflammatroy and antirheumatic products, non-steroids	rs12522598	G	A	0.29	0.05	0.008	3e-09
M01A: Antiinflammatroy and antirheumatic products, non-steroids	rs56166763	C	G	0.37	-0.04	0.007	1.2e-08
M01A: Antiinflammatroy and antirheumatic products, non-steroids	rs34862454	C	T	0.33	-0.04	0.007	4.4e-08
M01A: Antiinflammatroy and antirheumatic products, non-steroids	rs6891880	G	A	0.43	-0.04	0.007	4.9e-08
M05B: Drugs affecting bone structure and mineralization	rs9594738	T	C	0.49	0.13	0.016	3.1e-15
M05B: Drugs affecting bone structure and mineralization	rs3779381	G	A	0.26	-0.11	0.018	4.7e-10
M05B: Drugs affecting bone structure and mineralization	rs7230704	A	G	0.22	-0.12	0.019	6.9e-10
M05B: Drugs affecting bone structure and mineralization	rs442115	T	G	0.44	0.1	0.016	1.2e-09
M05B: Drugs affecting bone structure and mineralization	rs11228240	T	C	0.28	0.11	0.018	1.4e-09
M05B: Drugs affecting bone structure and mineralization	rs17130567	G	A	0.25	-0.11	0.018	2.4e-09
M05B: Drugs affecting bone structure and mineralization	rs899040	T	A	0.34	-0.1	0.017	1.1e-08
M05B: Drugs affecting bone structure and mineralization	rs6684375	T	C	0.18	-0.12	0.021	1.7e-08
M05B: Drugs affecting bone structure and mineralization	rs9661787	G	C	0.18	-0.12	0.021	1.7e-08
M05B: Drugs affecting bone structure and mineralization	rs9268500	T	C	0.05	0.2	0.036	2.3e-08
M05B: Drugs affecting bone structure and mineralization	rs10832519	C	T	0.03	-0.25	0.046	5e-08
N02A: Opioids	rs12238134	A	G	0.31	-0.07	0.012	8.2e-10
N02A: Opioids	rs7428430	T	C	0.48	-0.07	0.011	1.2e-09
N02A: Opioids	rs2618039	T	A	0.38	0.06	0.011	3.2e-08
N02BA: Salicylic acid and derivatives	rs583104	G	T	0.22	-0.08	0.009	1.7e-16
N02BA: Salicylic acid and derivatives	rs73015016	A	G	0.12	-0.1	0.012	6.4e-15
N02BA: Salicylic acid and derivatives	rs7412	T	C	0.08	-0.11	0.015	4.9e-14
N02BA: Salicylic acid and derivatives	rs28601761	G	C	0.42	-0.06	0.008	1.3e-13
N02BA: Salicylic acid and derivatives	rs74617384	T	A	0.08	0.11	0.014	2.7e-13
N02BA: Salicylic acid and derivatives	rs140570886	C	T	0.02	0.22	0.032	1.7e-12
N02BA: Salicylic acid and derivatives	rs635634	T	C	0.18	0.07	0.01	7.4e-11
N02BA: Salicylic acid and derivatives	rs1831733	C	T	0.48	0.05	0.008	9.4e-09
N02BA: Salicylic acid and derivatives	rs2523589	T	G	0.5	0.04	0.008	2.1e-08
N02BA: Salicylic acid and derivatives	rs964184	G	C	0.13	0.06	0.012	4.9e-08
N02BE: Anilides	rs11172113	C	T	0.41	-0.05	0.007	8.9e-16
N02BE: Anilides	rs3130486	T	C	0.27	-0.05	0.007	1e-13
N02BE: Anilides	rs17652520	A	G	0.23	0.06	0.008	8.1e-13
N02BE: Anilides	rs4663983	G	A	0.19	-0.06	0.008	1.7e-11
N02BE: Anilides	rs12568655	A	G	0.39	-0.04	0.007	1.2e-09
N02BE: Anilides	rs9368402	T	C	0.45	-0.04	0.007	4.8e-09
N02BE: Anilides	rs7567892	T	C	0.1	0.06	0.011	2e-08
N02C: Antimigraine preparations	rs9349379	G	A	0.4	-0.18	0.02	4.7e-20
N02C: Antimigraine preparations	rs4663983	G	A	0.19	-0.19	0.024	9.3e-15
N02C: Antimigraine preparations	rs7770889	T	C	0.35	0.15	0.02	1.1e-13
N02C: Antimigraine preparations	rs11172113	C	T	0.41	-0.14	0.02	2.6e-13
N02C: Antimigraine preparations	rs7852872	G	C	0.37	-0.14	0.02	1.1e-12
N02C: Antimigraine preparations	rs61759167	T	C	0.22	0.15	0.023	8.4e-11
N02C: Antimigraine preparations	rs10849061	C	T	0.49	0.12	0.019	8.3e-10
N02C: Antimigraine preparations	rs827405	T	C	0.21	0.15	0.024	1.4e-09
N02C: Antimigraine preparations	rs10908504	C	A	0.35	0.12	0.02	1.7e-09
N02C: Antimigraine preparations	rs74809038	G	A	0.15	0.16	0.027	3.5e-09
N02C: Antimigraine preparations	rs11886495	G	C	0.29	0.12	0.021	1.5e-08
N02C: Antimigraine preparations	rs12532479	C	T	0.11	0.18	0.031	1.6e-08
N02C: Antimigraine preparations	rs16914980	C	T	0.26	-0.12	0.022	3.4e-08
N06A: Antidepressants	rs10846305	G	A	0.39	0.05	0.008	4.7e-09
R03A: Adrenergics, inhalants	rs17843580	A	G	0.39	-0.17	0.009	3.1e-74
R03A: Adrenergics, inhalants	rs992969	A	G	0.25	0.14	0.01	4.2e-39
R03A: Adrenergics, inhalants	rs11679146	G	A	0.14	-0.16	0.013	5.6e-34
R03A: Adrenergics, inhalants	rs1775553	T	C	0.42	-0.11	0.009	4.7e-33
R03A: Adrenergics, inhalants	rs7936312	T	G	0.48	0.1	0.009	1.1e-28
R03A: Adrenergics, inhalants	rs34290285	A	G	0.25	-0.11	0.01	5.4e-28
R03A: Adrenergics, inhalants	rs72743461	A	C	0.24	0.11	0.011	2e-25
R03A: Adrenergics, inhalants	rs1837253	T	C	0.26	-0.1	0.01	4e-23
R03A: Adrenergics, inhalants	rs2102418	G	T	0.37	0.09	0.009	4.2e-20
R03A: Adrenergics, inhalants	rs1011082	C	T	0.49	0.08	0.009	6.7e-20
R03A: Adrenergics, inhalants	rs1504215	A	G	0.35	-0.08	0.009	1.1e-18
R03A: Adrenergics, inhalants	rs117710327	A	C	0.06	-0.16	0.019	6.3e-18
R03A: Adrenergics, inhalants	rs115008099	T	C	0.16	0.11	0.012	1e-17
R03A: Adrenergics, inhalants	rs34415530	T	C	0.34	0.08	0.01	4.8e-17
R03A: Adrenergics, inhalants	rs1059513	C	T	0.11	-0.12	0.015	6.2e-17
R03A: Adrenergics, inhalants	rs7723819	A	G	0.44	-0.07	0.009	8.8e-16
R03A: Adrenergics, inhalants	rs35441874	A	T	0.24	-0.08	0.011	9.1e-16
R03A: Adrenergics, inhalants	rs2548992_A_G	A	G	0.27	0.08	0.01	2.1e-15
R03A: Adrenergics, inhalants	rs12123821	T	C	0.05	0.16	0.021	6.6e-15
R03A: Adrenergics, inhalants	rs2150968	A	G	0.31	-0.08	0.01	6.9e-15
R03A: Adrenergics, inhalants	rs56293330	A	C	0.07	0.13	0.017	2e-14
R03A: Adrenergics, inhalants	rs2949661	T	C	0.4	-0.07	0.009	3.8e-14
R03A: Adrenergics, inhalants	rs2239347	C	A	0.46	0.07	0.009	1.2e-13
R03A: Adrenergics, inhalants	rs11071559	T	C	0.13	-0.09	0.013	2e-12
R03A: Adrenergics, inhalants	rs249681_G_C	G	C	0.38	-0.06	0.009	4e-12
R03A: Adrenergics, inhalants	rs139496	T	G	0.29	-0.07	0.01	4.7e-12
R03A: Adrenergics, inhalants	rs174572	T	C	0.27	-0.07	0.01	6.7e-12
R03A: Adrenergics, inhalants	rs7992229	G	A	0.3	-0.07	0.01	6.7e-12
R03A: Adrenergics, inhalants	rs2275806	G	A	0.43	0.06	0.009	3.8e-11
R03A: Adrenergics, inhalants	rs12952581	A	G	0.36	0.06	0.009	6.4e-11
R03A: Adrenergics, inhalants	rs2289790	C	T	0.24	-0.07	0.011	9.2e-11
R03A: Adrenergics, inhalants	rs74455974	T	A	0.05	0.13	0.02	1.2e-10
R03A: Adrenergics, inhalants	rs13355228	T	C	0.13	0.08	0.013	1.5e-10
R03A: Adrenergics, inhalants	rs12788104	A	G	0.31	-0.06	0.01	2.8e-10
R03A: Adrenergics, inhalants	rs2390314	A	T	0.07	0.11	0.018	2.9e-10
R03A: Adrenergics, inhalants	rs159960	A	G	0.44	-0.06	0.009	4.4e-10
R03A: Adrenergics, inhalants	rs4594881	T	G	0.34	-0.06	0.01	8.7e-10
R03A: Adrenergics, inhalants	rs75366683	T	G	0.07	-0.11	0.018	1.8e-09
R03A: Adrenergics, inhalants	rs7428430	T	C	0.49	-0.05	0.009	2.4e-09
R03A: Adrenergics, inhalants	rs35570272	T	G	0.4	0.06	0.009	3.1e-09
R03A: Adrenergics, inhalants	rs8128234	T	C	0.21	0.07	0.011	3.2e-09
R03A: Adrenergics, inhalants	rs2296618	G	A	0.13	-0.08	0.013	3.3e-09
R03A: Adrenergics, inhalants	rs60946162	T	C	0.46	0.05	0.009	5.7e-09
R03A: Adrenergics, inhalants	rs6990534	A	G	0.29	0.06	0.01	5.9e-09
R03A: Adrenergics, inhalants	rs2025758	C	T	0.45	-0.05	0.009	6e-09
R03A: Adrenergics, inhalants	rs2497318	T	C	0.45	-0.05	0.009	6.4e-09
R03A: Adrenergics, inhalants	rs10460475	G	T	0.09	0.09	0.016	7e-09
R03A: Adrenergics, inhalants	rs7733410	A	G	0.44	-0.05	0.009	7.2e-09
R03A: Adrenergics, inhalants	rs7626218	T	A	0.39	-0.05	0.009	1.2e-08
R03A: Adrenergics, inhalants	rs7595769	A	G	0.28	-0.06	0.01	1.3e-08
R03A: Adrenergics, inhalants	rs7735519	A	C	0.15	0.07	0.013	1.6e-08
R03A: Adrenergics, inhalants	rs17226898	C	T	0.38	-0.05	0.009	1.8e-08
R03A: Adrenergics, inhalants	rs6802894	G	T	0.41	0.05	0.009	2.1e-08
R03A: Adrenergics, inhalants	rs11646066	A	G	0.02	-0.2	0.037	2.5e-08
R03A: Adrenergics, inhalants	rs10814853	T	C	0.31	-0.05	0.01	3.4e-08
R03A: Adrenergics, inhalants	rs17057868	C	T	0.23	-0.06	0.011	4.4e-08
R03BA: Glucocorticoids	rs1391371	T	A	0.2	0.2	0.014	1.7e-48
R03BA: Glucocorticoids	rs992969	A	G	0.25	0.14	0.013	2.1e-27
R03BA: Glucocorticoids	rs1775553	T	C	0.42	-0.12	0.011	1.7e-25
R03BA: Glucocorticoids	rs34290285	A	G	0.26	-0.13	0.013	2.2e-23
R03BA: Glucocorticoids	rs7936312	T	G	0.48	0.1	0.011	1.1e-18
R03BA: Glucocorticoids	rs2287037	T	C	0.4	0.1	0.011	4.4e-17
R03BA: Glucocorticoids	rs1898671	T	C	0.35	0.1	0.012	7.8e-17
R03BA: Glucocorticoids	rs72743461	A	C	0.24	0.1	0.013	5e-14
R03BA: Glucocorticoids	rs1504215	A	G	0.35	-0.09	0.012	1.1e-13
R03BA: Glucocorticoids	rs1689510	C	G	0.34	0.08	0.012	1.1e-11
R03BA: Glucocorticoids	rs4739738	G	A	0.36	0.08	0.012	1.5e-11
R03BA: Glucocorticoids	rs1963497	A	C	0.18	-0.1	0.015	2.1e-11
R03BA: Glucocorticoids	rs1011082	C	T	0.48	0.07	0.011	3.4e-11
R03BA: Glucocorticoids	rs2949661	T	C	0.4	-0.07	0.011	7.9e-11
R03BA: Glucocorticoids	rs2150968	A	G	0.31	-0.08	0.012	1e-10
R03BA: Glucocorticoids	rs10154834	C	T	0.49	-0.07	0.011	1.4e-09
R03BA: Glucocorticoids	rs117710327	A	C	0.06	-0.14	0.023	1.5e-09
R03BA: Glucocorticoids	rs35441874	A	T	0.25	-0.08	0.013	3.6e-09
R03BA: Glucocorticoids	rs12123821	T	C	0.05	0.15	0.026	5.9e-09
R06A: Antihistamines for systemic use	rs11236797	A	C	0.45	0.09	0.013	1e-13
R06A: Antihistamines for systemic use	rs28407950	T	C	0.24	-0.09	0.015	9.8e-11
R06A: Antihistamines for systemic use	rs1968514	A	G	0.06	-0.17	0.027	8.4e-10
R06A: Antihistamines for systemic use	rs2095044	T	C	0.26	0.09	0.014	2.6e-09
R06A: Antihistamines for systemic use	rs6594499	A	C	0.48	-0.07	0.013	2.6e-09
R06A: Antihistamines for systemic use	rs34290285	A	G	0.26	-0.08	0.014	6.3e-09
R06A: Antihistamines for systemic use	rs1059513	C	T	0.11	-0.12	0.02	6.8e-09
R06A: Antihistamines for systemic use	rs10055042	A	G	0.16	0.1	0.017	1.6e-08
S01E: Antiglaucoma preparations and miotics	rs2814471	C	T	0.12	0.4	0.03	1.2e-39
S01E: Antiglaucoma preparations and miotics	rs2472493	G	A	0.45	0.17	0.02	8.1e-17
S01E: Antiglaucoma preparations and miotics	rs9913911	G	A	0.37	-0.17	0.021	1.2e-16
S01E: Antiglaucoma preparations and miotics	rs1360589	C	T	0.43	-0.15	0.02	1.9e-13
S01E: Antiglaucoma preparations and miotics	rs33912345	C	A	0.39	0.15	0.02	1.1e-12
S01E: Antiglaucoma preparations and miotics	rs34186918	T	C	0.24	0.16	0.023	2.8e-12
S01E: Antiglaucoma preparations and miotics	rs6791035	C	T	0.41	0.13	0.02	1.1e-10
S01E: Antiglaucoma preparations and miotics	rs2073006	T	C	0.14	0.18	0.029	7.8e-10
S01E: Antiglaucoma preparations and miotics	rs2507804	T	C	0.14	-0.17	0.029	2.4e-09
S01E: Antiglaucoma preparations and miotics	rs28485535	T	C	0.23	0.14	0.024	4.4e-09
S01E: Antiglaucoma preparations and miotics	rs1725452	C	T	0.42	0.12	0.02	7.4e-09
S01E: Antiglaucoma preparations and miotics	rs111867185	T	C	0.13	0.17	0.03	1.2e-08
S01E: Antiglaucoma preparations and miotics	rs11709963	C	T	0.16	-0.15	0.027	4.2e-08
S01E: Antiglaucoma preparations and miotics	rs706550	A	G	0.09	0.19	0.034	4.8e-08

## Sheet: Table S2
Table S2. Significant causal effect from certain medication categories on stroke.
Exposure	Outcome	id.exposure	id.outcome	N_SNPS	Method	Beta	Se	P	Egger_intercept	pval	Q_pval	or	CI	CI
C10AA: HMG CoA reductase inhibitors	Stroke	0nT3sC	ebi-a-GCST005838	89	MR Egger	0.113968	0.0415827	0.00743806	0.00266225	0.321202		1.12072	1.033	1.21588
C10AA: HMG CoA reductase inhibitors	Stroke	0nT3sC	ebi-a-GCST005838	89	Weighted median	0.149765	0.0289057	2.20522e-07				1.16156	1.09758	1.22927
C10AA: HMG CoA reductase inhibitors	Stroke	0nT3sC	ebi-a-GCST005838	89	Inverse variance weighted	0.148547	0.0229745	1.00806e-10			1.94095e-06	1.16015	1.10906	1.21358
C10AA: HMG CoA reductase inhibitors	Stroke	0nT3sC	ebi-a-GCST005838	89	Simple mode	0.154984	0.0624749	0.0150129				1.16764	1.03307	1.31974
C10AA: HMG CoA reductase inhibitors	Stroke	0nT3sC	ebi-a-GCST005838	89	Weighted mode	0.168913	0.0447912	0.000293871				1.18402	1.0845	1.29266
C02: Antihypertensives	Stroke	7ZaiUR	ebi-a-GCST005838	3	Inverse variance weighted	0.295396	0.0931826	0.001524	*	*	0.150318	1.23827	1.11936	1.6129
C03: Diuretics	Stroke	aVDQfh	ebi-a-GCST005838	92	MR Egger	0.322179	0.0817513	0.00016011	-0.0050659	0.326251		1.34641	1.1758	1.61998
C03: Diuretics	Stroke	aVDQfh	ebi-a-GCST005838	92	Weighted median	0.242033	0.0248665	2.1748e-22				1.26489	1.21324	1.33746
C03: Diuretics	Stroke	aVDQfh	ebi-a-GCST005838	92	Inverse variance weighted	0.246677	0.0248524	3.21841e-23			1.78451e-12	1.25256	1.21892	1.34365
C03: Diuretics	Stroke	aVDQfh	ebi-a-GCST005838	92	Simple mode	0.202846	0.0576914	0.000685148				1.22756	1.09392	1.37152
C03: Diuretics	Stroke	aVDQfh	ebi-a-GCST005838	92	Weighted mode	0.249667	0.0470845	7.94975e-07				1.28278	1.17044	1.40769
A02B: Drugs for peptic ulcer and gastro-oesophageal reflux disease (GORD)	Stroke	Dt7Qu0	ebi-a-GCST005838	4	MR Egger	0.844203	0.928397	0.459169	-0.0272681	0.599045		2.32612	0.377021	14.3516
A02B: Drugs for peptic ulcer and gastro-oesophageal reflux disease (GORD)	Stroke	Dt7Qu0	ebi-a-GCST005838	4	Weighted median	0.243191	0.106781	0.0227582				1.27531	1.03448	1.57221
A02B: Drugs for peptic ulcer and gastro-oesophageal reflux disease (GORD)	Stroke	Dt7Qu0	ebi-a-GCST005838	4	Inverse variance weighted	0.272109	0.0874511	0.00186103			0.772932	1.31273	1.10595	1.55817
A02B: Drugs for peptic ulcer and gastro-oesophageal reflux disease (GORD)	Stroke	Dt7Qu0	ebi-a-GCST005838	4	Simple mode	0.232153	0.147548	0.213683				1.26131	0.944556	1.68429
A02B: Drugs for peptic ulcer and gastro-oesophageal reflux disease (GORD)	Stroke	Dt7Qu0	ebi-a-GCST005838	4	Weighted mode	0.235235	0.137841	0.186444				1.26521	0.965669	1.65766
B01A: Antithrombotic agents	Stroke	g4ROr1	ebi-a-GCST005838	11	MR Egger	0.338027	0.268801	0.240209	-0.000473948	0.980349		1.40218	0.827933	2.37471
B01A: Antithrombotic agents	Stroke	g4ROr1	ebi-a-GCST005838	11	Weighted median	0.333366	0.0866359	0.000119135				1.39566	1.1777	1.65396
B01A: Antithrombotic agents	Stroke	g4ROr1	ebi-a-GCST005838	11	Inverse variance weighted	0.331677	0.0918938	0.00030696			9.69947e-05	1.3933	1.16365	1.66827
B01A: Antithrombotic agents	Stroke	g4ROr1	ebi-a-GCST005838	11	Simple mode	0.426869	0.18311	0.0419629				1.53245	1.07034	2.19408
B01A: Antithrombotic agents	Stroke	g4ROr1	ebi-a-GCST005838	11	Weighted mode	0.258302	0.176911	0.174964				1.29473	0.915354	1.83134
C08: Calcium channel blockers	Stroke	HBHhYX	ebi-a-GCST005838	93	MR Egger	0.360868	0.0728292	3.32e-06	-0.00541862	0.242261		1.40131	1.24374	1.65469
C08: Calcium channel blockers	Stroke	HBHhYX	ebi-a-GCST005838	93	Weighted median	0.276976	0.0237329	1.8e-31				1.3116	1.25918	1.38195
C08: Calcium channel blockers	Stroke	HBHhYX	ebi-a-GCST005838	93	Inverse variance weighted	0.275778	0.0211815	9.45e-39			1.24854e-05	1.2976	1.26398	1.37341
C08: Calcium channel blockers	Stroke	HBHhYX	ebi-a-GCST005838	93	Simple mode	0.223825	0.0563035	0.000139727				1.24156	1.12016	1.39679
C08: Calcium channel blockers	Stroke	HBHhYX	ebi-a-GCST005838	93	Weighted mode	0.304082	0.0513751	5.51e-08				1.35727	1.22555	1.49897
C09: Agents acting on the renin-angiotensin system	Stroke	HmWcZT	ebi-a-GCST005838	172	MR Egger	0.324831	0.0685508	4.53e-06	-0.00159458	0.624497		1.36578	1.20982	1.58279
C09: Agents acting on the renin-angiotensin system	Stroke	HmWcZT	ebi-a-GCST005838	172	Weighted median	0.248122	0.0254622	1.94e-22				1.27961	1.21923	1.3472
C09: Agents acting on the renin-angiotensin system	Stroke	HmWcZT	ebi-a-GCST005838	172	Inverse variance weighted	0.299871	0.0222184	1.64e-41			2.69067e-14	1.32652	1.29217	1.40976
C09: Agents acting on the renin-angiotensin system	Stroke	HmWcZT	ebi-a-GCST005838	172	Simple mode	0.233847	0.0762734	0.00252292				1.26327	1.08801	1.46718
C09: Agents acting on the renin-angiotensin system	Stroke	HmWcZT	ebi-a-GCST005838	172	Weighted mode	0.243459	0.0509825	3.84e-06				1.26907	1.15434	1.40971
A10: Drugs used in diabetes	Stroke	kFZtwv	ebi-a-GCST005838	52	MR Egger	0.0390079	0.0388839	0.3206	0.00473897	0.259123		1.03978	0.963479	1.12212
A10: Drugs used in diabetes	Stroke	kFZtwv	ebi-a-GCST005838	52	Weighted median	0.0880727	0.0215673	4.43e-05				1.09207	1.04687	1.13922
A10: Drugs used in diabetes	Stroke	kFZtwv	ebi-a-GCST005838	52	Inverse variance weighted	0.0797921	0.015385	2.14e-07			0.0153117	1.08306	1.05089	1.11622
A10: Drugs used in diabetes	Stroke	kFZtwv	ebi-a-GCST005838	52	Simple mode	0.0654094	0.0447185	0.149687				1.0676	0.978007	1.16539
A10: Drugs used in diabetes	Stroke	kFZtwv	ebi-a-GCST005838	52	Weighted mode	0.0857609	0.0261421	0.00187203				1.08955	1.03513	1.14683
C07: Beta blocking agents	Stroke	u5DLVu	ebi-a-GCST005838	55	MR Egger	0.346782	0.124619	0.00745248	0.0017194	0.811595		1.28997	1.10797	1.80586
C07: Beta blocking agents	Stroke	u5DLVu	ebi-a-GCST005838	55	Weighted median	0.283914	0.0346649	2.61e-16				1.32559	1.24107	1.42171
C07: Beta blocking agents	Stroke	u5DLVu	ebi-a-GCST005838	55	Inverse variance weighted	0.312969	0.0333338	6.06e-21			2.36003e-06	1.32429	1.28099	1.45981
C07: Beta blocking agents	Stroke	u5DLVu	ebi-a-GCST005838	55	Simple mode	0.28911	0.076291	0.000381847				1.33852	1.14979	1.5506
C07: Beta blocking agents	Stroke	u5DLVu	ebi-a-GCST005838	55	Weighted mode	0.28911	0.068394	9.18e-05				1.33467	1.16772	1.52678
N02BA: Salicylic acid and derivatives	Stroke	wJww5V	ebi-a-GCST005838	9	MR Egger	0.417532	0.283676	0.184535	-0.00713018	0.735504		1.51821	0.870686	2.64729
N02BA: Salicylic acid and derivatives	Stroke	wJww5V	ebi-a-GCST005838	9	Weighted median	0.235875	0.0866399	0.00647948				1.26602	1.06829	1.50034
N02BA: Salicylic acid and derivatives	Stroke	wJww5V	ebi-a-GCST005838	9	Inverse variance weighted	0.325182	0.101079	0.00129489			7.55031e-05	1.38428	1.13549	1.68758
N02BA: Salicylic acid and derivatives	Stroke	wJww5V	ebi-a-GCST005838	9	Simple mode	0.214719	0.153728	0.200018				1.23951	0.917056	1.67536
N02BA: Salicylic acid and derivatives	Stroke	wJww5V	ebi-a-GCST005838	9	Weighted mode	0.200019	0.114373	0.118443				1.22143	0.976137	1.52835
* inidcates collinearities in MR Egger and intercept analysis is not available.

## Sheet: Table S3
Table S3. Mendelian randomization estimates from 23 medications on stroke
id.exposure	id.outcome	outcome	exposure	method	nsnp	b	se	pval	lo_ci	up_ci	or	or_lci95	or_uci95
0nT3sC	ebi-a-GCST005838	Stroke || id:ebi-a-GCST005838	C10AA: HMG CoA reductase inhibitors	MR Egger	89	0.113968	0.0415827	0.00743806	0.0324661	0.19547	1.12072	1.033	1.21588
0nT3sC	ebi-a-GCST005838	Stroke || id:ebi-a-GCST005838	C10AA: HMG CoA reductase inhibitors	Weighted median	89	0.149765	0.0289057	2.20522e-07	0.0931095	0.20642	1.16156	1.09758	1.22927
0nT3sC	ebi-a-GCST005838	Stroke || id:ebi-a-GCST005838	C10AA: HMG CoA reductase inhibitors	Inverse variance weighted	89	0.148547	0.0229745	1.00806e-10	0.103517	0.193577	1.16015	1.10906	1.21358
0nT3sC	ebi-a-GCST005838	Stroke || id:ebi-a-GCST005838	C10AA: HMG CoA reductase inhibitors	Simple mode	89	0.154984	0.0624749	0.0150129	0.0325338	0.277435	1.16764	1.03307	1.31974
0nT3sC	ebi-a-GCST005838	Stroke || id:ebi-a-GCST005838	C10AA: HMG CoA reductase inhibitors	Weighted mode	89	0.168913	0.0447912	0.000293871	0.0811228	0.256704	1.18402	1.0845	1.29266
7ZaiUR	ebi-a-GCST005838	Stroke || id:ebi-a-GCST005838	C02: Antihypertensives	Inverse variance weighted	2	0.213712	0.0789558	0.00679491	0.0589588	0.368465	1.23827	1.06073	1.44551
aVDQfh	ebi-a-GCST005838	Stroke || id:ebi-a-GCST005838	C03: Diuretics	MR Egger	89	0.297445	0.0768864	0.00021086	0.146747	0.448142	1.34641	1.15806	1.5654
aVDQfh	ebi-a-GCST005838	Stroke || id:ebi-a-GCST005838	C03: Diuretics	Weighted median	89	0.234984	0.0251189	8.37283e-21	0.185751	0.284217	1.26489	1.20412	1.32872
aVDQfh	ebi-a-GCST005838	Stroke || id:ebi-a-GCST005838	C03: Diuretics	Inverse variance weighted	89	0.225188	0.0235534	1.16919e-21	0.179023	0.271353	1.25256	1.19605	1.31174
aVDQfh	ebi-a-GCST005838	Stroke || id:ebi-a-GCST005838	C03: Diuretics	Simple mode	89	0.205027	0.0580401	0.000658053	0.0912686	0.318786	1.22756	1.09556	1.37546
aVDQfh	ebi-a-GCST005838	Stroke || id:ebi-a-GCST005838	C03: Diuretics	Weighted mode	89	0.249027	0.0442628	2.15418e-07	0.162272	0.335782	1.28278	1.17618	1.39903
HBHhYX	ebi-a-GCST005838	Stroke || id:ebi-a-GCST005838	C08: Calcium channel blockers	MR Egger	91	0.337409	0.0682359	3.56728e-06	0.203666	0.471151	1.40131	1.22589	1.60184
HBHhYX	ebi-a-GCST005838	Stroke || id:ebi-a-GCST005838	C08: Calcium channel blockers	Weighted median	91	0.271246	0.0244022	1.05318e-28	0.223417	0.319074	1.3116	1.25034	1.37585
HBHhYX	ebi-a-GCST005838	Stroke || id:ebi-a-GCST005838	C08: Calcium channel blockers	Inverse variance weighted	91	0.260515	0.0197759	1.24963e-39	0.221754	0.299276	1.2976	1.24826	1.34888
HBHhYX	ebi-a-GCST005838	Stroke || id:ebi-a-GCST005838	C08: Calcium channel blockers	Simple mode	91	0.216365	0.0577	0.000312529	0.103273	0.329457	1.24156	1.10879	1.39021
HBHhYX	ebi-a-GCST005838	Stroke || id:ebi-a-GCST005838	C08: Calcium channel blockers	Weighted mode	91	0.305472	0.0505217	3.31229e-08	0.20645	0.404495	1.35727	1.22931	1.49854
HmWcZT	ebi-a-GCST005838	Stroke || id:ebi-a-GCST005838	C09: Agents acting on the renin-angiotensin system	MR Egger	169	0.311727	0.0629659	1.79568e-06	0.188314	0.43514	1.36578	1.20721	1.54518
HmWcZT	ebi-a-GCST005838	Stroke || id:ebi-a-GCST005838	C09: Agents acting on the renin-angiotensin system	Weighted median	169	0.246557	0.0257312	9.51644e-22	0.196124	0.29699	1.27961	1.21668	1.3458
HmWcZT	ebi-a-GCST005838	Stroke || id:ebi-a-GCST005838	C09: Agents acting on the renin-angiotensin system	Inverse variance weighted	169	0.282556	0.0206034	8.36409e-43	0.242174	0.322939	1.32652	1.27402	1.38118
HmWcZT	ebi-a-GCST005838	Stroke || id:ebi-a-GCST005838	C09: Agents acting on the renin-angiotensin system	Simple mode	169	0.233701	0.0763417	0.00256693	0.0840717	0.383331	1.26327	1.08771	1.46716
HmWcZT	ebi-a-GCST005838	Stroke || id:ebi-a-GCST005838	C09: Agents acting on the renin-angiotensin system	Weighted mode	169	0.238282	0.0551935	2.69323e-05	0.130102	0.346461	1.26907	1.13894	1.41405
u5DLVu	ebi-a-GCST005838	Stroke || id:ebi-a-GCST005838	C07: Beta blocking agents	MR Egger	52	0.254622	0.11377	0.0297022	0.0316334	0.47761	1.28997	1.03214	1.61222
u5DLVu	ebi-a-GCST005838	Stroke || id:ebi-a-GCST005838	C07: Beta blocking agents	Weighted median	52	0.281857	0.0348029	5.55671e-16	0.213643	0.35007	1.32559	1.23818	1.41917
u5DLVu	ebi-a-GCST005838	Stroke || id:ebi-a-GCST005838	C07: Beta blocking agents	Inverse variance weighted	52	0.280879	0.0303291	2.02443e-20	0.221434	0.340324	1.32429	1.24786	1.4054
u5DLVu	ebi-a-GCST005838	Stroke || id:ebi-a-GCST005838	C07: Beta blocking agents	Simple mode	52	0.291568	0.0765617	0.000377206	0.141507	0.441629	1.33852	1.15201	1.55524
u5DLVu	ebi-a-GCST005838	Stroke || id:ebi-a-GCST005838	C07: Beta blocking agents	Weighted mode	52	0.288683	0.0669076	7.34843e-05	0.157544	0.419822	1.33467	1.17063	1.52169
ZXRgAm	ebi-a-GCST005838	Stroke || id:ebi-a-GCST005838	C01D: Vasodilators used in cardiac diseases	Inverse variance weighted	2	0.0994339	0.0461027	0.0310219	0.00907263	0.189795	1.10455	1.00911	1.209
1DQpwM	ebi-a-GCST005838	Stroke || id:ebi-a-GCST005838	M05B: Drugs affecting bone structure and mineralization	MR Egger	10	-0.036814	0.164731	0.828763	-0.359686	0.286058	0.963855	0.697895	1.33117
1DQpwM	ebi-a-GCST005838	Stroke || id:ebi-a-GCST005838	M05B: Drugs affecting bone structure and mineralization	Weighted median	10	0.00620304	0.0371	0.867214	-0.066513	0.0789191	1.00622	0.935651	1.08212
1DQpwM	ebi-a-GCST005838	Stroke || id:ebi-a-GCST005838	M05B: Drugs affecting bone structure and mineralization	Inverse variance weighted	10	0.0324708	0.0310667	0.295932	-0.02842	0.0933616	1.033	0.97198	1.09786
1DQpwM	ebi-a-GCST005838	Stroke || id:ebi-a-GCST005838	M05B: Drugs affecting bone structure and mineralization	Simple mode	10	-0.00909261	0.0585742	0.880064	-0.123898	0.105713	0.990949	0.88347	1.1115
1DQpwM	ebi-a-GCST005838	Stroke || id:ebi-a-GCST005838	M05B: Drugs affecting bone structure and mineralization	Weighted mode	10	-0.00909261	0.0505446	0.861222	-0.10816	0.0899748	0.990949	0.897484	1.09415
9Z8goA	ebi-a-GCST005838	Stroke || id:ebi-a-GCST005838	N02C: Antimigraine preparations	MR Egger	13	0.0806192	0.168013	0.640741	-0.248687	0.409925	1.08396	0.779824	1.50671
9Z8goA	ebi-a-GCST005838	Stroke || id:ebi-a-GCST005838	N02C: Antimigraine preparations	Weighted median	13	0.0119068	0.0265479	0.653791	-0.0401271	0.0639407	1.01198	0.960667	1.06603
9Z8goA	ebi-a-GCST005838	Stroke || id:ebi-a-GCST005838	N02C: Antimigraine preparations	Inverse variance weighted	13	-0.013049	0.0258443	0.613624	-0.0637038	0.0376058	0.987036	0.938283	1.03832
9Z8goA	ebi-a-GCST005838	Stroke || id:ebi-a-GCST005838	N02C: Antimigraine preparations	Simple mode	13	0.0205493	0.0513378	0.695987	-0.0800728	0.121171	1.02076	0.923049	1.12882
9Z8goA	ebi-a-GCST005838	Stroke || id:ebi-a-GCST005838	N02C: Antimigraine preparations	Weighted mode	13	0.0144711	0.0453529	0.755154	-0.0744207	0.103363	1.01458	0.928281	1.10889
Dt7Qu0	ebi-a-GCST005838	Stroke || id:ebi-a-GCST005838	A02B: Drugs for peptic ulcer and gastro-oesophageal reflux disease (GORD)	MR Egger	4	0.844203	0.928397	0.459169	-0.975454	2.66386	2.32612	0.377021	14.3516
Dt7Qu0	ebi-a-GCST005838	Stroke || id:ebi-a-GCST005838	A02B: Drugs for peptic ulcer and gastro-oesophageal reflux disease (GORD)	Weighted median	4	0.243191	0.106781	0.0227582	0.0338998	0.452481	1.27531	1.03448	1.57221
Dt7Qu0	ebi-a-GCST005838	Stroke || id:ebi-a-GCST005838	A02B: Drugs for peptic ulcer and gastro-oesophageal reflux disease (GORD)	Inverse variance weighted	4	0.272109	0.0874511	0.00186103	0.100705	0.443513	1.31273	1.10595	1.55817
Dt7Qu0	ebi-a-GCST005838	Stroke || id:ebi-a-GCST005838	A02B: Drugs for peptic ulcer and gastro-oesophageal reflux disease (GORD)	Simple mode	4	0.232153	0.147548	0.213683	-0.0570405	0.521346	1.26131	0.944556	1.68429
Dt7Qu0	ebi-a-GCST005838	Stroke || id:ebi-a-GCST005838	A02B: Drugs for peptic ulcer and gastro-oesophageal reflux disease (GORD)	Weighted mode	4	0.235235	0.137841	0.186444	-0.0349344	0.505404	1.26521	0.965669	1.65766
g4ROr1	ebi-a-GCST005838	Stroke || id:ebi-a-GCST005838	B01A: Antithrombotic agents	MR Egger	11	0.338027	0.268801	0.240209	-0.188822	0.864877	1.40218	0.827933	2.37471
g4ROr1	ebi-a-GCST005838	Stroke || id:ebi-a-GCST005838	B01A: Antithrombotic agents	Weighted median	11	0.333366	0.0866359	0.000119135	0.16356	0.503172	1.39566	1.1777	1.65396
g4ROr1	ebi-a-GCST005838	Stroke || id:ebi-a-GCST005838	B01A: Antithrombotic agents	Inverse variance weighted	11	0.331677	0.0918938	0.00030696	0.151566	0.511789	1.3933	1.16365	1.66827
g4ROr1	ebi-a-GCST005838	Stroke || id:ebi-a-GCST005838	B01A: Antithrombotic agents	Simple mode	11	0.426869	0.18311	0.0419629	0.0679739	0.785763	1.53245	1.07034	2.19408
g4ROr1	ebi-a-GCST005838	Stroke || id:ebi-a-GCST005838	B01A: Antithrombotic agents	Weighted mode	11	0.258302	0.176911	0.174964	-0.0884444	0.605047	1.29473	0.915354	1.83134
kFZtwv	ebi-a-GCST005838	Stroke || id:ebi-a-GCST005838	A10: Drugs used in diabetes	MR Egger	52	0.0390079	0.0388839	0.3206	-0.0372046	0.11522	1.03978	0.963479	1.12212
kFZtwv	ebi-a-GCST005838	Stroke || id:ebi-a-GCST005838	A10: Drugs used in diabetes	Weighted median	52	0.0880727	0.0215673	4.43402e-05	0.0458007	0.130345	1.09207	1.04687	1.13922
kFZtwv	ebi-a-GCST005838	Stroke || id:ebi-a-GCST005838	A10: Drugs used in diabetes	Inverse variance weighted	52	0.0797921	0.015385	2.14443e-07	0.0496375	0.109947	1.08306	1.05089	1.11622
kFZtwv	ebi-a-GCST005838	Stroke || id:ebi-a-GCST005838	A10: Drugs used in diabetes	Simple mode	52	0.0654094	0.0447185	0.149687	-0.0222389	0.153058	1.0676	0.978007	1.16539
kFZtwv	ebi-a-GCST005838	Stroke || id:ebi-a-GCST005838	A10: Drugs used in diabetes	Weighted mode	52	0.0857609	0.0261421	0.00187203	0.0345224	0.136999	1.08955	1.03513	1.14683
LbqE1U	ebi-a-GCST005838	Stroke || id:ebi-a-GCST005838	N02A: Opioids	MR Egger	3	1.71187	1.00607	0.338253	-0.260022	3.68377	5.53933	0.771035	39.7962
LbqE1U	ebi-a-GCST005838	Stroke || id:ebi-a-GCST005838	N02A: Opioids	Weighted median	3	0.156029	0.0972207	0.108518	-0.0345238	0.346581	1.16886	0.966065	1.41422
LbqE1U	ebi-a-GCST005838	Stroke || id:ebi-a-GCST005838	N02A: Opioids	Inverse variance weighted	3	0.131443	0.0862473	0.127503	-0.037602	0.300487	1.14047	0.963096	1.35052
LbqE1U	ebi-a-GCST005838	Stroke || id:ebi-a-GCST005838	N02A: Opioids	Simple mode	3	0.180518	0.12055	0.272976	-0.0557605	0.416796	1.19784	0.945766	1.51709
LbqE1U	ebi-a-GCST005838	Stroke || id:ebi-a-GCST005838	N02A: Opioids	Weighted mode	3	0.186175	0.130401	0.289542	-0.0694104	0.44176	1.20463	0.932944	1.55544
lnvigX	ebi-a-GCST005838	Stroke || id:ebi-a-GCST005838	M01A: Antiinflammatroy and antirheumatic products, non-steroids	MR Egger	6	-0.495858	0.667723	0.49896	-1.8046	0.812879	0.609048	0.164541	2.25439
lnvigX	ebi-a-GCST005838	Stroke || id:ebi-a-GCST005838	M01A: Antiinflammatroy and antirheumatic products, non-steroids	Weighted median	6	-0.159112	0.102674	0.12122	-0.360353	0.04213	0.852901	0.69743	1.04303
lnvigX	ebi-a-GCST005838	Stroke || id:ebi-a-GCST005838	M01A: Antiinflammatroy and antirheumatic products, non-steroids	Inverse variance weighted	6	-0.147158	0.104936	0.16081	-0.352833	0.0585176	0.863158	0.702694	1.06026
lnvigX	ebi-a-GCST005838	Stroke || id:ebi-a-GCST005838	M01A: Antiinflammatroy and antirheumatic products, non-steroids	Simple mode	6	-0.118358	0.179955	0.539793	-0.47107	0.234353	0.888378	0.624334	1.26409
lnvigX	ebi-a-GCST005838	Stroke || id:ebi-a-GCST005838	M01A: Antiinflammatroy and antirheumatic products, non-steroids	Weighted mode	6	-0.192322	0.128162	0.19375	-0.443519	0.0588753	0.825041	0.641774	1.06064
nMAZIC	ebi-a-GCST005838	Stroke || id:ebi-a-GCST005838	R03A: Adrenergics, inhalants	MR Egger	52	-0.0925274	0.0578281	0.115889	-0.20587	0.0208156	0.911624	0.813939	1.02103
nMAZIC	ebi-a-GCST005838	Stroke || id:ebi-a-GCST005838	R03A: Adrenergics, inhalants	Weighted median	52	-0.0116908	0.0244184	0.632101	-0.0595508	0.0361691	0.988377	0.942188	1.03683
nMAZIC	ebi-a-GCST005838	Stroke || id:ebi-a-GCST005838	R03A: Adrenergics, inhalants	Inverse variance weighted	52	0.0185744	0.0204023	0.362609	-0.0214142	0.0585629	1.01875	0.978813	1.06031
nMAZIC	ebi-a-GCST005838	Stroke || id:ebi-a-GCST005838	R03A: Adrenergics, inhalants	Simple mode	52	-0.0362303	0.0572305	0.529524	-0.148402	0.0759416	0.964418	0.862084	1.0789
nMAZIC	ebi-a-GCST005838	Stroke || id:ebi-a-GCST005838	R03A: Adrenergics, inhalants	Weighted mode	52	-0.0270008	0.0397453	0.49999	-0.104902	0.0509	0.97336	0.900413	1.05222
O4wON3	ebi-a-GCST005838	Stroke || id:ebi-a-GCST005838	S01E: Antiglaucoma preparations and miotics	MR Egger	14	-0.0289166	0.075432	0.708168	-0.176763	0.11893	0.971498	0.837978	1.12629
O4wON3	ebi-a-GCST005838	Stroke || id:ebi-a-GCST005838	S01E: Antiglaucoma preparations and miotics	Weighted median	14	-0.0197893	0.0208968	0.343639	-0.0607471	0.0211685	0.980405	0.941061	1.02139
O4wON3	ebi-a-GCST005838	Stroke || id:ebi-a-GCST005838	S01E: Antiglaucoma preparations and miotics	Inverse variance weighted	14	-0.00276079	0.0211734	0.896258	-0.0442606	0.0387391	0.997243	0.956705	1.0395
O4wON3	ebi-a-GCST005838	Stroke || id:ebi-a-GCST005838	S01E: Antiglaucoma preparations and miotics	Simple mode	14	-0.0121728	0.0309251	0.70024	-0.0727861	0.0484404	0.987901	0.9298	1.04963
O4wON3	ebi-a-GCST005838	Stroke || id:ebi-a-GCST005838	S01E: Antiglaucoma preparations and miotics	Weighted mode	14	-0.0156269	0.0257071	0.553738	-0.0660129	0.0347591	0.984495	0.936119	1.03537
PSOhKc	ebi-a-GCST005838	Stroke || id:ebi-a-GCST005838	N06A: Antidepressants	Wald ratio	1	-0.036	0.188	0.848142	-0.40448	0.33248	0.96464	0.667324	1.39442
q2lD11	ebi-a-GCST005838	Stroke || id:ebi-a-GCST005838	R03BA: Glucocorticoids	MR Egger	19	0.0127648	0.0839423	0.880925	-0.151762	0.177292	1.01285	0.859193	1.19398
q2lD11	ebi-a-GCST005838	Stroke || id:ebi-a-GCST005838	R03BA: Glucocorticoids	Weighted median	19	-0.0369829	0.0310314	0.233345	-0.0978044	0.0238387	0.963693	0.906826	1.02413
q2lD11	ebi-a-GCST005838	Stroke || id:ebi-a-GCST005838	R03BA: Glucocorticoids	Inverse variance weighted	19	-0.0209277	0.0220319	0.342172	-0.0641101	0.0222548	0.97929	0.937902	1.0225
q2lD11	ebi-a-GCST005838	Stroke || id:ebi-a-GCST005838	R03BA: Glucocorticoids	Simple mode	19	-0.0708765	0.0616651	0.265444	-0.19174	0.0499871	0.931577	0.825521	1.05126
q2lD11	ebi-a-GCST005838	Stroke || id:ebi-a-GCST005838	R03BA: Glucocorticoids	Weighted mode	19	-0.0720768	0.0620087	0.260268	-0.193614	0.0494603	0.930459	0.823976	1.0507
QlLppS	ebi-a-GCST005838	Stroke || id:ebi-a-GCST005838	H03A: Thyroid preparations	MR Egger	123	0.015107	0.0307661	0.624297	-0.0451946	0.0754086	1.01522	0.955811	1.07832
QlLppS	ebi-a-GCST005838	Stroke || id:ebi-a-GCST005838	H03A: Thyroid preparations	Weighted median	123	0.01	0.0156289	0.522276	-0.0206326	0.0406326	1.01005	0.979579	1.04147
QlLppS	ebi-a-GCST005838	Stroke || id:ebi-a-GCST005838	H03A: Thyroid preparations	Inverse variance weighted	123	0.0210103	0.0133176	0.114649	-0.00509215	0.0471127	1.02123	0.994921	1.04824
QlLppS	ebi-a-GCST005838	Stroke || id:ebi-a-GCST005838	H03A: Thyroid preparations	Simple mode	123	0.0107821	0.0394121	0.784875	-0.0664655	0.0880298	1.01084	0.935695	1.09202
QlLppS	ebi-a-GCST005838	Stroke || id:ebi-a-GCST005838	H03A: Thyroid preparations	Weighted mode	123	-0.00393035	0.0334627	0.906693	-0.0695173	0.0616566	0.996077	0.932844	1.0636
R1Bmn9	ebi-a-GCST005838	Stroke || id:ebi-a-GCST005838	N02BE: Anilides	MR Egger	7	-0.437047	0.741673	0.581296	-1.89073	1.01663	0.645941	0.150962	2.76387
R1Bmn9	ebi-a-GCST005838	Stroke || id:ebi-a-GCST005838	N02BE: Anilides	Weighted median	7	-0.18527	0.108912	0.088925	-0.398738	0.0281978	0.83088	0.671167	1.0286
R1Bmn9	ebi-a-GCST005838	Stroke || id:ebi-a-GCST005838	N02BE: Anilides	Inverse variance weighted	7	-0.134775	0.11399	0.237071	-0.358196	0.0886457	0.873912	0.698936	1.09269
R1Bmn9	ebi-a-GCST005838	Stroke || id:ebi-a-GCST005838	N02BE: Anilides	Simple mode	7	0.129849	0.216963	0.571404	-0.295398	0.555095	1.13866	0.744235	1.74211
R1Bmn9	ebi-a-GCST005838	Stroke || id:ebi-a-GCST005838	N02BE: Anilides	Weighted mode	7	-0.220425	0.147664	0.18611	-0.509845	0.0689958	0.802178	0.600588	1.07143
RyholV	ebi-a-GCST005838	Stroke || id:ebi-a-GCST005838	L04: Immunosuppressants	Inverse variance weighted	2	0.0106234	0.0205527	0.605237	-0.02966	0.0509067	1.01068	0.970776	1.05222
vfSafY	ebi-a-GCST005838	Stroke || id:ebi-a-GCST005838	R06A: Antihistamines for systemic use	MR Egger	8	0.011788	0.272109	0.966851	-0.521545	0.545121	1.01186	0.593603	1.72482
vfSafY	ebi-a-GCST005838	Stroke || id:ebi-a-GCST005838	R06A: Antihistamines for systemic use	Weighted median	8	0.031654	0.0559836	0.571791	-0.0780738	0.141382	1.03216	0.924896	1.15186
vfSafY	ebi-a-GCST005838	Stroke || id:ebi-a-GCST005838	R06A: Antihistamines for systemic use	Inverse variance weighted	8	0.038061	0.0577988	0.510212	-0.0752247	0.151347	1.03879	0.927535	1.1634
vfSafY	ebi-a-GCST005838	Stroke || id:ebi-a-GCST005838	R06A: Antihistamines for systemic use	Simple mode	8	0.0329353	0.102804	0.758039	-0.16856	0.23443	1.03348	0.844881	1.26419
vfSafY	ebi-a-GCST005838	Stroke || id:ebi-a-GCST005838	R06A: Antihistamines for systemic use	Weighted mode	8	0.0595953	0.0864937	0.512998	-0.109932	0.229123	1.06141	0.895895	1.2575
wJww5V	ebi-a-GCST005838	Stroke || id:ebi-a-GCST005838	N02BA: Salicylic acid and derivatives	MR Egger	9	0.417532	0.283676	0.184535	-0.138474	0.973537	1.51821	0.870686	2.64729
wJww5V	ebi-a-GCST005838	Stroke || id:ebi-a-GCST005838	N02BA: Salicylic acid and derivatives	Weighted median	9	0.235875	0.0866399	0.00647948	0.0660609	0.405689	1.26602	1.06829	1.50034
wJww5V	ebi-a-GCST005838	Stroke || id:ebi-a-GCST005838	N02BA: Salicylic acid and derivatives	Inverse variance weighted	9	0.325182	0.101079	0.00129489	0.127067	0.523297	1.38428	1.13549	1.68758
wJww5V	ebi-a-GCST005838	Stroke || id:ebi-a-GCST005838	N02BA: Salicylic acid and derivatives	Simple mode	9	0.214719	0.153728	0.200018	-0.0865869	0.516026	1.23951	0.917056	1.67536
wJww5V	ebi-a-GCST005838	Stroke || id:ebi-a-GCST005838	N02BA: Salicylic acid and derivatives	Weighted mode	9	0.200019	0.114373	0.118443	-0.0241521	0.42419	1.22143	0.976137	1.52835

## Sheet: Table S4
Table S4. MR Egger intercept analysis from 23 medications on stroke
id.exposure	id.outcome	outcome	exposure	egger_intercept	se	pval
0nT3sC	ebi-a-GCST005838	Stroke || id:ebi-a-GCST005838	C10AA: HMG CoA reductase inhibitors	0.00266225	0.00266845	0.321202
7ZaiUR	ebi-a-GCST005838	Stroke || id:ebi-a-GCST005838	C02: Antihypertensives	*	*	*
aVDQfh	ebi-a-GCST005838	Stroke || id:ebi-a-GCST005838	C03: Diuretics	-0.0050659	0.00513125	0.326251
HBHhYX	ebi-a-GCST005838	Stroke || id:ebi-a-GCST005838	C08: Calcium channel blockers	-0.00541862	0.00460303	0.242261
HmWcZT	ebi-a-GCST005838	Stroke || id:ebi-a-GCST005838	C09: Agents acting on the renin-angiotensin system	-0.00159458	0.00325161	0.624497
u5DLVu	ebi-a-GCST005838	Stroke || id:ebi-a-GCST005838	C07: Beta blocking agents	0.0017194	0.00717516	0.811595
ZXRgAm	ebi-a-GCST005838	Stroke || id:ebi-a-GCST005838	C01D: Vasodilators used in cardiac diseases	*	*	*
1DQpwM	ebi-a-GCST005838	Stroke || id:ebi-a-GCST005838	M05B: Drugs affecting bone structure and mineralization	0.00835922	0.0194822	0.679194
9Z8goA	ebi-a-GCST005838	Stroke || id:ebi-a-GCST005838	N02C: Antimigraine preparations	-0.013948	0.0247028	0.583655
Dt7Qu0	ebi-a-GCST005838	Stroke || id:ebi-a-GCST005838	A02B: Drugs for peptic ulcer and gastro-oesophageal reflux disease (GORD)	-0.0272681	0.0440541	0.599045
g4ROr1	ebi-a-GCST005838	Stroke || id:ebi-a-GCST005838	B01A: Antithrombotic agents	-0.000473948	0.0187149	0.980349
kFZtwv	ebi-a-GCST005838	Stroke || id:ebi-a-GCST005838	A10: Drugs used in diabetes	0.00473897	0.00415173	0.259123
LbqE1U	ebi-a-GCST005838	Stroke || id:ebi-a-GCST005838	N02A: Opioids	-0.105612	0.0670579	0.360147
lnvigX	ebi-a-GCST005838	Stroke || id:ebi-a-GCST005838	M01A: Antiinflammatroy and antirheumatic products, non-steroids	0.0166985	0.0315111	0.624216
nMAZIC	ebi-a-GCST005838	Stroke || id:ebi-a-GCST005838	R03A: Adrenergics, inhalants	0.00958252	0.00468637	0.0461603
O4wON3	ebi-a-GCST005838	Stroke || id:ebi-a-GCST005838	S01E: Antiglaucoma preparations and miotics	0.00467917	0.0129123	0.723368
q2lD11	ebi-a-GCST005838	Stroke || id:ebi-a-GCST005838	R03BA: Glucocorticoids	-0.00346758	0.00833634	0.682644
QlLppS	ebi-a-GCST005838	Stroke || id:ebi-a-GCST005838	H03A: Thyroid preparations	0.000592611	0.00278163	0.83165
R1Bmn9	ebi-a-GCST005838	Stroke || id:ebi-a-GCST005838	N02BE: Anilides	0.015091	0.0365173	0.696544
RyholV	ebi-a-GCST005838	Stroke || id:ebi-a-GCST005838	L04: Immunosuppressants	*	*	*
vfSafY	ebi-a-GCST005838	Stroke || id:ebi-a-GCST005838	R06A: Antihistamines for systemic use	0.00255992	0.025807	0.924215
wJww5V	ebi-a-GCST005838	Stroke || id:ebi-a-GCST005838	N02BA: Salicylic acid and derivatives	-0.00713018	0.0202808	0.735504
* inidcates collinearities in MR Egger and intercept analysis is not available.

## Sheet: Table S5
Table S5. Cochran Q test from 23 medications on stroke
id.exposure	id.outcome	outcome	exposure	method	Q	Q_df	Q_pval
7ZaiUR	ebi-a-GCST005838	Stroke || id:ebi-a-GCST005838	C02: Antihypertensives	Inverse variance weighted	2.06902	1	0.150318
aVDQfh	ebi-a-GCST005838	Stroke || id:ebi-a-GCST005838	C03: Diuretics	MR Egger	211.48	87	2.31005e-12
aVDQfh	ebi-a-GCST005838	Stroke || id:ebi-a-GCST005838	C03: Diuretics	Inverse variance weighted	213.849	88	1.78451e-12
HBHhYX	ebi-a-GCST005838	Stroke || id:ebi-a-GCST005838	C08: Calcium channel blockers	MR Egger	155.628	89	1.60921e-05
HBHhYX	ebi-a-GCST005838	Stroke || id:ebi-a-GCST005838	C08: Calcium channel blockers	Inverse variance weighted	158.052	90	1.24854e-05
HmWcZT	ebi-a-GCST005838	Stroke || id:ebi-a-GCST005838	C09: Agents acting on the renin-angiotensin system	MR Egger	344.437	167	2.11861e-14
HmWcZT	ebi-a-GCST005838	Stroke || id:ebi-a-GCST005838	C09: Agents acting on the renin-angiotensin system	Inverse variance weighted	344.933	168	2.69067e-14
u5DLVu	ebi-a-GCST005838	Stroke || id:ebi-a-GCST005838	C07: Beta blocking agents	MR Egger	110.973	50	1.61052e-06
u5DLVu	ebi-a-GCST005838	Stroke || id:ebi-a-GCST005838	C07: Beta blocking agents	Inverse variance weighted	111.1	51	2.36003e-06
ZXRgAm	ebi-a-GCST005838	Stroke || id:ebi-a-GCST005838	C01D: Vasodilators used in cardiac diseases	Inverse variance weighted	0.0565822	1	0.811982
0nT3sC	ebi-a-GCST005838	Stroke || id:ebi-a-GCST005838	C10AA: HMG CoA reductase inhibitors	MR Egger	161.438	87	2.19227e-06
0nT3sC	ebi-a-GCST005838	Stroke || id:ebi-a-GCST005838	C10AA: HMG CoA reductase inhibitors	Inverse variance weighted	163.285	88	1.94095e-06
1DQpwM	ebi-a-GCST005838	Stroke || id:ebi-a-GCST005838	M05B: Drugs affecting bone structure and mineralization	MR Egger	13.5871	8	0.093184
1DQpwM	ebi-a-GCST005838	Stroke || id:ebi-a-GCST005838	M05B: Drugs affecting bone structure and mineralization	Inverse variance weighted	13.8997	9	0.125937
9Z8goA	ebi-a-GCST005838	Stroke || id:ebi-a-GCST005838	N02C: Antimigraine preparations	MR Egger	27.4249	11	0.00396215
9Z8goA	ebi-a-GCST005838	Stroke || id:ebi-a-GCST005838	N02C: Antimigraine preparations	Inverse variance weighted	28.2198	12	0.00513671
Dt7Qu0	ebi-a-GCST005838	Stroke || id:ebi-a-GCST005838	A02B: Drugs for peptic ulcer and gastro-oesophageal reflux disease (GORD)	MR Egger	0.734043	2	0.692795
Dt7Qu0	ebi-a-GCST005838	Stroke || id:ebi-a-GCST005838	A02B: Drugs for peptic ulcer and gastro-oesophageal reflux disease (GORD)	Inverse variance weighted	1.11717	3	0.772932
g4ROr1	ebi-a-GCST005838	Stroke || id:ebi-a-GCST005838	B01A: Antithrombotic agents	MR Egger	35.6388	9	4.59442e-05
g4ROr1	ebi-a-GCST005838	Stroke || id:ebi-a-GCST005838	B01A: Antithrombotic agents	Inverse variance weighted	35.6413	10	9.69947e-05
kFZtwv	ebi-a-GCST005838	Stroke || id:ebi-a-GCST005838	A10: Drugs used in diabetes	MR Egger	73.3109	50	0.01751
kFZtwv	ebi-a-GCST005838	Stroke || id:ebi-a-GCST005838	A10: Drugs used in diabetes	Inverse variance weighted	75.2212	51	0.0153117
LbqE1U	ebi-a-GCST005838	Stroke || id:ebi-a-GCST005838	N02A: Opioids	MR Egger	0.383125	1	0.535936
LbqE1U	ebi-a-GCST005838	Stroke || id:ebi-a-GCST005838	N02A: Opioids	Inverse variance weighted	2.86357	2	0.238882
lnvigX	ebi-a-GCST005838	Stroke || id:ebi-a-GCST005838	M01A: Antiinflammatroy and antirheumatic products, non-steroids	MR Egger	8.62482	4	0.0711927
lnvigX	ebi-a-GCST005838	Stroke || id:ebi-a-GCST005838	M01A: Antiinflammatroy and antirheumatic products, non-steroids	Inverse variance weighted	9.23032	5	0.100223
nMAZIC	ebi-a-GCST005838	Stroke || id:ebi-a-GCST005838	R03A: Adrenergics, inhalants	MR Egger	72.9773	50	0.0186636
nMAZIC	ebi-a-GCST005838	Stroke || id:ebi-a-GCST005838	R03A: Adrenergics, inhalants	Inverse variance weighted	79.0797	51	0.00708474
O4wON3	ebi-a-GCST005838	Stroke || id:ebi-a-GCST005838	S01E: Antiglaucoma preparations and miotics	MR Egger	26.0325	12	0.0106207
O4wON3	ebi-a-GCST005838	Stroke || id:ebi-a-GCST005838	S01E: Antiglaucoma preparations and miotics	Inverse variance weighted	26.3174	13	0.0154069
q2lD11	ebi-a-GCST005838	Stroke || id:ebi-a-GCST005838	R03BA: Glucocorticoids	MR Egger	15.4461	17	0.563382
q2lD11	ebi-a-GCST005838	Stroke || id:ebi-a-GCST005838	R03BA: Glucocorticoids	Inverse variance weighted	15.6191	18	0.619109
QlLppS	ebi-a-GCST005838	Stroke || id:ebi-a-GCST005838	H03A: Thyroid preparations	MR Egger	246.527	121	1.32463e-10
QlLppS	ebi-a-GCST005838	Stroke || id:ebi-a-GCST005838	H03A: Thyroid preparations	Inverse variance weighted	246.619	122	1.86361e-10
R1Bmn9	ebi-a-GCST005838	Stroke || id:ebi-a-GCST005838	N02BE: Anilides	MR Egger	13.5995	5	0.0183637
R1Bmn9	ebi-a-GCST005838	Stroke || id:ebi-a-GCST005838	N02BE: Anilides	Inverse variance weighted	14.064	6	0.028929
RyholV	ebi-a-GCST005838	Stroke || id:ebi-a-GCST005838	L04: Immunosuppressants	Inverse variance weighted	0.191199	1	0.66192
vfSafY	ebi-a-GCST005838	Stroke || id:ebi-a-GCST005838	R06A: Antihistamines for systemic use	MR Egger	15.7685	6	0.0150518
vfSafY	ebi-a-GCST005838	Stroke || id:ebi-a-GCST005838	R06A: Antihistamines for systemic use	Inverse variance weighted	15.7944	7	0.0270627
wJww5V	ebi-a-GCST005838	Stroke || id:ebi-a-GCST005838	N02BA: Salicylic acid and derivatives	MR Egger	31.9442	7	4.15942e-05
wJww5V	ebi-a-GCST005838	Stroke || id:ebi-a-GCST005838	N02BA: Salicylic acid and derivatives	Inverse variance weighted	32.5083	8	7.55031e-05

## Sheet: Table S6
Table S6. Significant causal effect from certain medication categories on IS.
Exposure	Outcome	id.exposure	id.outcome	N_SNPS	Method	Beta	Se	P	Egger_intercept	pval	Q_pval	or	CLL	CUL
C10AA: HMG CoA reductase inhibitors	Ischemic stroke	0nT3sC	ebi-a-GCST005843	86	MR Egger	0.108935	0.0436348	0.0144955	0.00281496	0.31466		1.11509	1.02369	1.21465
C10AA: HMG CoA reductase inhibitors	Ischemic stroke	0nT3sC	ebi-a-GCST005843	86	Weighted median	0.160278	0.0324831	8.04777e-07				1.17384	1.10143	1.251
C10AA: HMG CoA reductase inhibitors	Ischemic stroke	0nT3sC	ebi-a-GCST005843	86	Inverse variance weighted	0.14574	0.0240898	1.44964e-09			2.90505e-05	1.1569	1.10354	1.21283
C10AA: HMG CoA reductase inhibitors	Ischemic stroke	0nT3sC	ebi-a-GCST005843	86	Simple mode	0.188424	0.075121	0.0140319				1.20735	1.04205	1.39887
C10AA: HMG CoA reductase inhibitors	Ischemic stroke	0nT3sC	ebi-a-GCST005843	86	Weighted mode	0.172879	0.0446853	0.000213666				1.18872	1.08904	1.29753
C02: Antihypertensives	Ischemic stroke	7ZaiUR	ebi-a-GCST005843	2	Inverse variance weighted	0.198979	0.0575085	0.000540205	*	*	0.376293	1.22016	1.09009	1.36574
C03: Diuretics	Ischemic stroke	aVDQfh	ebi-a-GCST005843	89	MR Egger	0.280513	0.0778545	0.000523072	-0.00370207	0.478011		1.32381	1.13646	1.54204
C03: Diuretics	Ischemic stroke	aVDQfh	ebi-a-GCST005843	89	Weighted median	0.235283	0.0267363	1.36657e-18				1.26527	1.20067	1.33334
C03: Diuretics	Ischemic stroke	aVDQfh	ebi-a-GCST005843	89	Inverse variance weighted	0.227723	0.0238715	1.43448e-21			6.07852e-10	1.25574	1.19834	1.31589
C03: Diuretics	Ischemic stroke	aVDQfh	ebi-a-GCST005843	89	Simple mode	0.195034	0.0614256	0.00206482				1.21535	1.0775	1.37085
C03: Diuretics	Ischemic stroke	aVDQfh	ebi-a-GCST005843	89	Weighted mode	0.254798	0.0474601	6.37894e-07				1.2902	1.1756	1.41598
A02B: Drugs for peptic ulcer and gastro-oesophageal reflux disease (GORD)	Ischemic stroke	Dt7Qu0	ebi-a-GCST005843	4	MR Egger	1.26928	1.02246	0.340304	-0.0461711	0.442995		3.55828	0.47963	26.3982
A02B: Drugs for peptic ulcer and gastro-oesophageal reflux disease (GORD)	Ischemic stroke	Dt7Qu0	ebi-a-GCST005843	4	Weighted median	0.274923	0.113248	0.015198				1.31643	1.05438	1.6436
A02B: Drugs for peptic ulcer and gastro-oesophageal reflux disease (GORD)	Ischemic stroke	Dt7Qu0	ebi-a-GCST005843	4	Inverse variance weighted	0.30361	0.0941116	0.00125505			0.555601	1.35474	1.12654	1.62917
A02B: Drugs for peptic ulcer and gastro-oesophageal reflux disease (GORD)	Ischemic stroke	Dt7Qu0	ebi-a-GCST005843	4	Simple mode	0.244981	0.165065	0.234423				1.2776	0.92446	1.76563
A02B: Drugs for peptic ulcer and gastro-oesophageal reflux disease (GORD)	Ischemic stroke	Dt7Qu0	ebi-a-GCST005843	4	Weighted mode	0.254477	0.163715	0.217926				1.28979	0.935753	1.77777
B01A: Antithrombotic agents	Ischemic stroke	g4ROr1	ebi-a-GCST005843	11	MR Egger	0.322433	0.295617	0.303738	-0.00016592	0.993843		1.38048	0.773387	2.46414
B01A: Antithrombotic agents	Ischemic stroke	g4ROr1	ebi-a-GCST005843	11	Weighted median	0.233527	0.0917238	0.0108973				1.26305	1.05522	1.51181
B01A: Antithrombotic agents	Ischemic stroke	g4ROr1	ebi-a-GCST005843	11	Inverse variance weighted	0.320246	0.101262	0.00156401			4.89684e-05	1.37747	1.1295	1.67988
B01A: Antithrombotic agents	Ischemic stroke	g4ROr1	ebi-a-GCST005843	11	Simple mode	0.182669	0.18737	0.352597				1.20042	0.831457	1.7331
B01A: Antithrombotic agents	Ischemic stroke	g4ROr1	ebi-a-GCST005843	11	Weighted mode	0.186829	0.162824	0.277915				1.20542	0.876073	1.65858
C08: Calcium channel blockers	Ischemic stroke	HBHhYX	ebi-a-GCST005843	91	MR Egger	0.326965	0.0712682	1.46009e-05	-0.00428901	0.375564		1.38675	1.20596	1.59464
C08: Calcium channel blockers	Ischemic stroke	HBHhYX	ebi-a-GCST005843	91	Weighted median	0.269655	0.0250979	6.31421e-27				1.30951	1.24665	1.37554
C08: Calcium channel blockers	Ischemic stroke	HBHhYX	ebi-a-GCST005843	91	Inverse variance weighted	0.266235	0.0206864	6.63632e-38			4.83798e-05	1.30504	1.25319	1.35904
C08: Calcium channel blockers	Ischemic stroke	HBHhYX	ebi-a-GCST005843	91	Simple mode	0.198475	0.064569	0.00279698				1.21954	1.07457	1.38407
C08: Calcium channel blockers	Ischemic stroke	HBHhYX	ebi-a-GCST005843	91	Weighted mode	0.298249	0.0496122	3.86013e-08				1.3475	1.22264	1.48511
C09: Agents acting on the renin-angiotensin system	Ischemic stroke	HmWcZT	ebi-a-GCST005843	169	MR Egger	0.333292	0.0676006	1.96729e-06	-0.00233579	0.503241		1.39555	1.22237	1.59327
C09: Agents acting on the renin-angiotensin system	Ischemic stroke	HmWcZT	ebi-a-GCST005843	169	Weighted median	0.238488	0.0273218	2.57337e-18				1.26933	1.20314	1.33915
C09: Agents acting on the renin-angiotensin system	Ischemic stroke	HmWcZT	ebi-a-GCST005843	169	Inverse variance weighted	0.290445	0.0221101	2.04005e-39			4.05135e-15	1.33702	1.28032	1.39624
C09: Agents acting on the renin-angiotensin system	Ischemic stroke	HmWcZT	ebi-a-GCST005843	169	Simple mode	0.169077	0.0797174	0.0353926				1.18421	1.01291	1.38448
C09: Agents acting on the renin-angiotensin system	Ischemic stroke	HmWcZT	ebi-a-GCST005843	169	Weighted mode	0.209272	0.0589461	0.000499434				1.23278	1.09827	1.38376
A10: Drugs used in diabetes	Ischemic stroke	kFZtwv	ebi-a-GCST005843	51	MR Egger	0.045165	0.0391925	0.254753	0.00529751	0.208329		1.0462	0.968843	1.12973
A10: Drugs used in diabetes	Ischemic stroke	kFZtwv	ebi-a-GCST005843	51	Weighted median	0.106747	0.0214031	6.11848e-07				1.11265	1.06694	1.16032
A10: Drugs used in diabetes	Ischemic stroke	kFZtwv	ebi-a-GCST005843	51	Inverse variance weighted	0.0911808	0.0153749	3.02024e-09			0.0748535	1.09547	1.06295	1.12898
A10: Drugs used in diabetes	Ischemic stroke	kFZtwv	ebi-a-GCST005843	51	Simple mode	0.0953377	0.0454369	0.0409574				1.10003	1.0063	1.20249
A10: Drugs used in diabetes	Ischemic stroke	kFZtwv	ebi-a-GCST005843	51	Weighted mode	0.104893	0.0272239	0.00033343				1.11059	1.05288	1.17146
C07: Beta blocking agents	Ischemic stroke	u5DLVu	ebi-a-GCST005843	53	MR Egger	0.281246	0.118172	0.0210906	0.00071634	0.924399		1.32478	1.05088	1.67007
C07: Beta blocking agents	Ischemic stroke	u5DLVu	ebi-a-GCST005843	53	Weighted median	0.281594	0.0369284	2.43265e-14				1.32524	1.23271	1.42472
C07: Beta blocking agents	Ischemic stroke	u5DLVu	ebi-a-GCST005843	53	Inverse variance weighted	0.292086	0.0319874	6.76848e-20			1.39217e-06	1.33922	1.25783	1.42587
C07: Beta blocking agents	Ischemic stroke	u5DLVu	ebi-a-GCST005843	53	Simple mode	0.350311	0.0857903	0.000153632				1.41951	1.19981	1.67944
C07: Beta blocking agents	Ischemic stroke	u5DLVu	ebi-a-GCST005843	53	Weighted mode	0.338589	0.0694237	1.05695e-05				1.40297	1.22448	1.60747
* inidcates collinearities in MR Egger and intercept analysis is not available.

## Sheet: Table S7
Table S7. Mendelian randomization estimates from 23 medications on IS
id.exposure	id.outcome	outcome	exposure	method	nsnp	b	se	pval	lo_ci	up_ci	or	or_lci95	or_uci95
0nT3sC	ebi-a-GCST005843	Ischemic stroke || id:ebi-a-GCST005843	C10AA: HMG CoA reductase inhibitors	MR Egger	86	0.108935	0.0436348	0.0144955	0.0234111	0.19446	1.11509	1.02369	1.21465
0nT3sC	ebi-a-GCST005843	Ischemic stroke || id:ebi-a-GCST005843	C10AA: HMG CoA reductase inhibitors	Weighted median	86	0.160278	0.0324831	8.04777e-07	0.0966114	0.223945	1.17384	1.10143	1.251
0nT3sC	ebi-a-GCST005843	Ischemic stroke || id:ebi-a-GCST005843	C10AA: HMG CoA reductase inhibitors	Inverse variance weighted	86	0.14574	0.0240898	1.44964e-09	0.0985241	0.192956	1.1569	1.10354	1.21283
0nT3sC	ebi-a-GCST005843	Ischemic stroke || id:ebi-a-GCST005843	C10AA: HMG CoA reductase inhibitors	Simple mode	86	0.188424	0.075121	0.0140319	0.0411873	0.335662	1.20735	1.04205	1.39887
0nT3sC	ebi-a-GCST005843	Ischemic stroke || id:ebi-a-GCST005843	C10AA: HMG CoA reductase inhibitors	Weighted mode	86	0.172879	0.0446853	0.000213666	0.0852961	0.260463	1.18872	1.08904	1.29753
7ZaiUR	ebi-a-GCST005843	Ischemic stroke || id:ebi-a-GCST005843	C02: Antihypertensives	Inverse variance weighted	2	0.198979	0.0575085	0.000540205	0.086262	0.311695	1.22016	1.09009	1.36574
aVDQfh	ebi-a-GCST005843	Ischemic stroke || id:ebi-a-GCST005843	C03: Diuretics	MR Egger	89	0.280513	0.0778545	0.000523072	0.127919	0.433108	1.32381	1.13646	1.54204
aVDQfh	ebi-a-GCST005843	Ischemic stroke || id:ebi-a-GCST005843	C03: Diuretics	Weighted median	89	0.235283	0.0267363	1.36657e-18	0.18288	0.287687	1.26527	1.20067	1.33334
aVDQfh	ebi-a-GCST005843	Ischemic stroke || id:ebi-a-GCST005843	C03: Diuretics	Inverse variance weighted	89	0.227723	0.0238715	1.43448e-21	0.180935	0.274511	1.25574	1.19834	1.31589
aVDQfh	ebi-a-GCST005843	Ischemic stroke || id:ebi-a-GCST005843	C03: Diuretics	Simple mode	89	0.195034	0.0614256	0.00206482	0.07464	0.315429	1.21535	1.0775	1.37085
aVDQfh	ebi-a-GCST005843	Ischemic stroke || id:ebi-a-GCST005843	C03: Diuretics	Weighted mode	89	0.254798	0.0474601	6.37894e-07	0.161776	0.347819	1.2902	1.1756	1.41598
HBHhYX	ebi-a-GCST005843	Ischemic stroke || id:ebi-a-GCST005843	C08: Calcium channel blockers	MR Egger	91	0.326965	0.0712682	1.46009e-05	0.187279	0.46665	1.38675	1.20596	1.59464
HBHhYX	ebi-a-GCST005843	Ischemic stroke || id:ebi-a-GCST005843	C08: Calcium channel blockers	Weighted median	91	0.269655	0.0250979	6.31421e-27	0.220464	0.318847	1.30951	1.24665	1.37554
HBHhYX	ebi-a-GCST005843	Ischemic stroke || id:ebi-a-GCST005843	C08: Calcium channel blockers	Inverse variance weighted	91	0.266235	0.0206864	6.63632e-38	0.225689	0.30678	1.30504	1.25319	1.35904
HBHhYX	ebi-a-GCST005843	Ischemic stroke || id:ebi-a-GCST005843	C08: Calcium channel blockers	Simple mode	91	0.198475	0.064569	0.00279698	0.07192	0.32503	1.21954	1.07457	1.38407
HBHhYX	ebi-a-GCST005843	Ischemic stroke || id:ebi-a-GCST005843	C08: Calcium channel blockers	Weighted mode	91	0.298249	0.0496122	3.86013e-08	0.201009	0.395489	1.3475	1.22264	1.48511
HmWcZT	ebi-a-GCST005843	Ischemic stroke || id:ebi-a-GCST005843	C09: Agents acting on the renin-angiotensin system	MR Egger	169	0.333292	0.0676006	1.96729e-06	0.200795	0.465789	1.39555	1.22237	1.59327
HmWcZT	ebi-a-GCST005843	Ischemic stroke || id:ebi-a-GCST005843	C09: Agents acting on the renin-angiotensin system	Weighted median	169	0.238488	0.0273218	2.57337e-18	0.184937	0.292038	1.26933	1.20314	1.33915
HmWcZT	ebi-a-GCST005843	Ischemic stroke || id:ebi-a-GCST005843	C09: Agents acting on the renin-angiotensin system	Inverse variance weighted	169	0.290445	0.0221101	2.04005e-39	0.247109	0.333781	1.33702	1.28032	1.39624
HmWcZT	ebi-a-GCST005843	Ischemic stroke || id:ebi-a-GCST005843	C09: Agents acting on the renin-angiotensin system	Simple mode	169	0.169077	0.0797174	0.0353926	0.0128313	0.325324	1.18421	1.01291	1.38448
HmWcZT	ebi-a-GCST005843	Ischemic stroke || id:ebi-a-GCST005843	C09: Agents acting on the renin-angiotensin system	Weighted mode	169	0.209272	0.0589461	0.000499434	0.0937375	0.324806	1.23278	1.09827	1.38376
u5DLVu	ebi-a-GCST005843	Ischemic stroke || id:ebi-a-GCST005843	C07: Beta blocking agents	MR Egger	53	0.281246	0.118172	0.0210906	0.0496289	0.512863	1.32478	1.05088	1.67007
u5DLVu	ebi-a-GCST005843	Ischemic stroke || id:ebi-a-GCST005843	C07: Beta blocking agents	Weighted median	53	0.281594	0.0369284	2.43265e-14	0.209215	0.353974	1.32524	1.23271	1.42472
u5DLVu	ebi-a-GCST005843	Ischemic stroke || id:ebi-a-GCST005843	C07: Beta blocking agents	Inverse variance weighted	53	0.292086	0.0319874	6.76848e-20	0.229391	0.354782	1.33922	1.25783	1.42587
u5DLVu	ebi-a-GCST005843	Ischemic stroke || id:ebi-a-GCST005843	C07: Beta blocking agents	Simple mode	53	0.350311	0.0857903	0.000153632	0.182162	0.51846	1.41951	1.19981	1.67944
u5DLVu	ebi-a-GCST005843	Ischemic stroke || id:ebi-a-GCST005843	C07: Beta blocking agents	Weighted mode	53	0.338589	0.0694237	1.05695e-05	0.202518	0.474659	1.40297	1.22448	1.60747
ZXRgAm	ebi-a-GCST005843	Ischemic stroke || id:ebi-a-GCST005843	C01D: Vasodilators used in cardiac diseases	Inverse variance weighted	2	0.104908	0.0490959	0.0326147	0.0086799	0.201136	1.11061	1.00872	1.22279
1DQpwM	ebi-a-GCST005843	Ischemic stroke || id:ebi-a-GCST005843	M05B: Drugs affecting bone structure and mineralization	MR Egger	10	-0.00393213	0.172502	0.982372	-0.342036	0.334172	0.996076	0.710322	1.39678
1DQpwM	ebi-a-GCST005843	Ischemic stroke || id:ebi-a-GCST005843	M05B: Drugs affecting bone structure and mineralization	Weighted median	10	0.0105439	0.0368398	0.774718	-0.0616621	0.0827499	1.0106	0.940201	1.08627
1DQpwM	ebi-a-GCST005843	Ischemic stroke || id:ebi-a-GCST005843	M05B: Drugs affecting bone structure and mineralization	Inverse variance weighted	10	0.0308587	0.0325204	0.342671	-0.0328814	0.0945988	1.03134	0.967653	1.09922
1DQpwM	ebi-a-GCST005843	Ischemic stroke || id:ebi-a-GCST005843	M05B: Drugs affecting bone structure and mineralization	Simple mode	10	-0.00624101	0.0654671	0.926141	-0.134557	0.122075	0.993778	0.874103	1.12984
1DQpwM	ebi-a-GCST005843	Ischemic stroke || id:ebi-a-GCST005843	M05B: Drugs affecting bone structure and mineralization	Weighted mode	10	-0.00624101	0.0600019	0.91944	-0.123845	0.111363	0.993778	0.883517	1.1178
9Z8goA	ebi-a-GCST005843	Ischemic stroke || id:ebi-a-GCST005843	N02C: Antimigraine preparations	MR Egger	13	0.0734703	0.191769	0.708932	-0.302397	0.449338	1.07624	0.739045	1.56727
9Z8goA	ebi-a-GCST005843	Ischemic stroke || id:ebi-a-GCST005843	N02C: Antimigraine preparations	Weighted median	13	-0.0130716	0.0287229	0.649043	-0.0693685	0.0432254	0.987013	0.932983	1.04417
9Z8goA	ebi-a-GCST005843	Ischemic stroke || id:ebi-a-GCST005843	N02C: Antimigraine preparations	Inverse variance weighted	13	-0.0203795	0.0294128	0.488385	-0.0780285	0.0372695	0.979827	0.924938	1.03797
9Z8goA	ebi-a-GCST005843	Ischemic stroke || id:ebi-a-GCST005843	N02C: Antimigraine preparations	Simple mode	13	0.0469914	0.063133	0.471006	-0.0767493	0.170732	1.04811	0.926122	1.18617
9Z8goA	ebi-a-GCST005843	Ischemic stroke || id:ebi-a-GCST005843	N02C: Antimigraine preparations	Weighted mode	13	0.044399	0.0580207	0.458922	-0.0693215	0.15812	1.0454	0.933027	1.17131
Dt7Qu0	ebi-a-GCST005843	Ischemic stroke || id:ebi-a-GCST005843	A02B: Drugs for peptic ulcer and gastro-oesophageal reflux disease (GORD)	MR Egger	4	1.26928	1.02246	0.340304	-0.73474	3.2733	3.55828	0.47963	26.3982
Dt7Qu0	ebi-a-GCST005843	Ischemic stroke || id:ebi-a-GCST005843	A02B: Drugs for peptic ulcer and gastro-oesophageal reflux disease (GORD)	Weighted median	4	0.274923	0.113248	0.015198	0.0529576	0.496888	1.31643	1.05438	1.6436
Dt7Qu0	ebi-a-GCST005843	Ischemic stroke || id:ebi-a-GCST005843	A02B: Drugs for peptic ulcer and gastro-oesophageal reflux disease (GORD)	Inverse variance weighted	4	0.30361	0.0941116	0.00125505	0.119151	0.488069	1.35474	1.12654	1.62917
Dt7Qu0	ebi-a-GCST005843	Ischemic stroke || id:ebi-a-GCST005843	A02B: Drugs for peptic ulcer and gastro-oesophageal reflux disease (GORD)	Simple mode	4	0.244981	0.165065	0.234423	-0.0785458	0.568508	1.2776	0.92446	1.76563
Dt7Qu0	ebi-a-GCST005843	Ischemic stroke || id:ebi-a-GCST005843	A02B: Drugs for peptic ulcer and gastro-oesophageal reflux disease (GORD)	Weighted mode	4	0.254477	0.163715	0.217926	-0.0664041	0.575357	1.28979	0.935753	1.77777
g4ROr1	ebi-a-GCST005843	Ischemic stroke || id:ebi-a-GCST005843	B01A: Antithrombotic agents	MR Egger	11	0.322433	0.295617	0.303738	-0.256976	0.901842	1.38048	0.773387	2.46414
g4ROr1	ebi-a-GCST005843	Ischemic stroke || id:ebi-a-GCST005843	B01A: Antithrombotic agents	Weighted median	11	0.233527	0.0917238	0.0108973	0.053748	0.413305	1.26305	1.05522	1.51181
g4ROr1	ebi-a-GCST005843	Ischemic stroke || id:ebi-a-GCST005843	B01A: Antithrombotic agents	Inverse variance weighted	11	0.320246	0.101262	0.00156401	0.121772	0.518721	1.37747	1.1295	1.67988
g4ROr1	ebi-a-GCST005843	Ischemic stroke || id:ebi-a-GCST005843	B01A: Antithrombotic agents	Simple mode	11	0.182669	0.18737	0.352597	-0.184576	0.549914	1.20042	0.831457	1.7331
g4ROr1	ebi-a-GCST005843	Ischemic stroke || id:ebi-a-GCST005843	B01A: Antithrombotic agents	Weighted mode	11	0.186829	0.162824	0.277915	-0.132306	0.505964	1.20542	0.876073	1.65858
kFZtwv	ebi-a-GCST005843	Ischemic stroke || id:ebi-a-GCST005843	A10: Drugs used in diabetes	MR Egger	51	0.045165	0.0391925	0.254753	-0.0316523	0.121982	1.0462	0.968843	1.12973
kFZtwv	ebi-a-GCST005843	Ischemic stroke || id:ebi-a-GCST005843	A10: Drugs used in diabetes	Weighted median	51	0.106747	0.0214031	6.11848e-07	0.0647966	0.148697	1.11265	1.06694	1.16032
kFZtwv	ebi-a-GCST005843	Ischemic stroke || id:ebi-a-GCST005843	A10: Drugs used in diabetes	Inverse variance weighted	51	0.0911808	0.0153749	3.02024e-09	0.061046	0.121316	1.09547	1.06295	1.12898
kFZtwv	ebi-a-GCST005843	Ischemic stroke || id:ebi-a-GCST005843	A10: Drugs used in diabetes	Simple mode	51	0.0953377	0.0454369	0.0409574	0.00628127	0.184394	1.10003	1.0063	1.20249
kFZtwv	ebi-a-GCST005843	Ischemic stroke || id:ebi-a-GCST005843	A10: Drugs used in diabetes	Weighted mode	51	0.104893	0.0272239	0.00033343	0.051534	0.158252	1.11059	1.05288	1.17146
LbqE1U	ebi-a-GCST005843	Ischemic stroke || id:ebi-a-GCST005843	N02A: Opioids	MR Egger	3	1.32654	1.06732	0.431332	-0.765411	3.41849	3.76798	0.465143	30.5233
LbqE1U	ebi-a-GCST005843	Ischemic stroke || id:ebi-a-GCST005843	N02A: Opioids	Weighted median	3	0.071858	0.100696	0.475465	-0.125506	0.269222	1.0745	0.882051	1.30895
LbqE1U	ebi-a-GCST005843	Ischemic stroke || id:ebi-a-GCST005843	N02A: Opioids	Inverse variance weighted	3	0.0847875	0.0793452	0.285255	-0.0707291	0.240304	1.08849	0.931714	1.27164
LbqE1U	ebi-a-GCST005843	Ischemic stroke || id:ebi-a-GCST005843	N02A: Opioids	Simple mode	3	0.0265814	0.129607	0.856479	-0.227448	0.280611	1.02694	0.796564	1.32394
LbqE1U	ebi-a-GCST005843	Ischemic stroke || id:ebi-a-GCST005843	N02A: Opioids	Weighted mode	3	0.0453187	0.130368	0.761299	-0.210202	0.300839	1.04636	0.810421	1.35099
lnvigX	ebi-a-GCST005843	Ischemic stroke || id:ebi-a-GCST005843	M01A: Antiinflammatroy and antirheumatic products, non-steroids	MR Egger	6	-0.262095	0.823951	0.766327	-1.87704	1.35285	0.769438	0.153043	3.86843
lnvigX	ebi-a-GCST005843	Ischemic stroke || id:ebi-a-GCST005843	M01A: Antiinflammatroy and antirheumatic products, non-steroids	Weighted median	6	-0.174699	0.110198	0.112895	-0.390687	0.0412897	0.83971	0.676592	1.04215
lnvigX	ebi-a-GCST005843	Ischemic stroke || id:ebi-a-GCST005843	M01A: Antiinflammatroy and antirheumatic products, non-steroids	Inverse variance weighted	6	-0.169889	0.124584	0.172677	-0.414073	0.0742951	0.843759	0.660953	1.07712
lnvigX	ebi-a-GCST005843	Ischemic stroke || id:ebi-a-GCST005843	M01A: Antiinflammatroy and antirheumatic products, non-steroids	Simple mode	6	-0.150725	0.168203	0.411268	-0.480403	0.178954	0.860084	0.618534	1.19597
lnvigX	ebi-a-GCST005843	Ischemic stroke || id:ebi-a-GCST005843	M01A: Antiinflammatroy and antirheumatic products, non-steroids	Weighted mode	6	-0.193328	0.13552	0.213045	-0.458948	0.0722912	0.824211	0.631948	1.07497
nMAZIC	ebi-a-GCST005843	Ischemic stroke || id:ebi-a-GCST005843	R03A: Adrenergics, inhalants	MR Egger	53	-0.116254	0.0557518	0.0420748	-0.225527	-0.00698021	0.890249	0.798095	0.993044
nMAZIC	ebi-a-GCST005843	Ischemic stroke || id:ebi-a-GCST005843	R03A: Adrenergics, inhalants	Weighted median	53	-0.0183711	0.0248695	0.46009	-0.0671154	0.0303732	0.981797	0.935087	1.03084
nMAZIC	ebi-a-GCST005843	Ischemic stroke || id:ebi-a-GCST005843	R03A: Adrenergics, inhalants	Inverse variance weighted	53	0.00107111	0.0196223	0.956468	-0.0373885	0.0395307	1.00107	0.963302	1.04032
nMAZIC	ebi-a-GCST005843	Ischemic stroke || id:ebi-a-GCST005843	R03A: Adrenergics, inhalants	Simple mode	53	-0.0460187	0.0557999	0.413304	-0.155386	0.0633491	0.955024	0.856084	1.0654
nMAZIC	ebi-a-GCST005843	Ischemic stroke || id:ebi-a-GCST005843	R03A: Adrenergics, inhalants	Weighted mode	53	-0.0481324	0.0400712	0.235127	-0.126672	0.0304072	0.953008	0.881023	1.03087
O4wON3	ebi-a-GCST005843	Ischemic stroke || id:ebi-a-GCST005843	S01E: Antiglaucoma preparations and miotics	MR Egger	14	-0.0419671	0.0864356	0.636045	-0.211381	0.127447	0.958901	0.809466	1.13592
O4wON3	ebi-a-GCST005843	Ischemic stroke || id:ebi-a-GCST005843	S01E: Antiglaucoma preparations and miotics	Weighted median	14	-0.020222	0.022832	0.375785	-0.0649726	0.0245286	0.979981	0.937093	1.02483
O4wON3	ebi-a-GCST005843	Ischemic stroke || id:ebi-a-GCST005843	S01E: Antiglaucoma preparations and miotics	Inverse variance weighted	14	-0.00543569	0.0240836	0.821434	-0.0526396	0.0417682	0.994579	0.948722	1.04265
O4wON3	ebi-a-GCST005843	Ischemic stroke || id:ebi-a-GCST005843	S01E: Antiglaucoma preparations and miotics	Simple mode	14	-0.0152832	0.0356583	0.67523	-0.0851734	0.054607	0.984833	0.918353	1.05613
O4wON3	ebi-a-GCST005843	Ischemic stroke || id:ebi-a-GCST005843	S01E: Antiglaucoma preparations and miotics	Weighted mode	14	-0.0198601	0.030204	0.522311	-0.0790599	0.0393397	0.980336	0.923985	1.04012
PSOhKc	ebi-a-GCST005843	Ischemic stroke || id:ebi-a-GCST005843	N06A: Antidepressants	Wald ratio	1	-0.058	0.2	0.771816	-0.45	0.334	0.94365	0.637628	1.39654
q2lD11	ebi-a-GCST005843	Ischemic stroke || id:ebi-a-GCST005843	R03BA: Glucocorticoids	MR Egger	19	-0.0349969	0.0886082	0.697782	-0.208669	0.138675	0.965608	0.811664	1.14875
q2lD11	ebi-a-GCST005843	Ischemic stroke || id:ebi-a-GCST005843	R03BA: Glucocorticoids	Weighted median	19	-0.0293207	0.0318099	0.356661	-0.0916681	0.0330268	0.971105	0.912408	1.03358
q2lD11	ebi-a-GCST005843	Ischemic stroke || id:ebi-a-GCST005843	R03BA: Glucocorticoids	Inverse variance weighted	19	-0.0327072	0.0234648	0.163352	-0.0786981	0.0132837	0.967822	0.924319	1.01337
q2lD11	ebi-a-GCST005843	Ischemic stroke || id:ebi-a-GCST005843	R03BA: Glucocorticoids	Simple mode	19	-0.000932676	0.0549031	0.986633	-0.108543	0.106677	0.999068	0.897141	1.11258
q2lD11	ebi-a-GCST005843	Ischemic stroke || id:ebi-a-GCST005843	R03BA: Glucocorticoids	Weighted mode	19	0.0117688	0.0568391	0.838292	-0.0996358	0.123173	1.01184	0.905167	1.13108
QlLppS	ebi-a-GCST005843	Ischemic stroke || id:ebi-a-GCST005843	H03A: Thyroid preparations	MR Egger	123	0.0236788	0.0344629	0.493345	-0.0438684	0.091226	1.02396	0.95708	1.09552
QlLppS	ebi-a-GCST005843	Ischemic stroke || id:ebi-a-GCST005843	H03A: Thyroid preparations	Weighted median	123	0.0123431	0.0182051	0.49777	-0.0233388	0.048025	1.01242	0.976931	1.0492
QlLppS	ebi-a-GCST005843	Ischemic stroke || id:ebi-a-GCST005843	H03A: Thyroid preparations	Inverse variance weighted	123	0.0280384	0.014806	0.058263	-0.000981434	0.0570582	1.02844	0.999019	1.05872
QlLppS	ebi-a-GCST005843	Ischemic stroke || id:ebi-a-GCST005843	H03A: Thyroid preparations	Simple mode	123	0.026452	0.0438207	0.547203	-0.0594366	0.112341	1.0268	0.942295	1.11889
QlLppS	ebi-a-GCST005843	Ischemic stroke || id:ebi-a-GCST005843	H03A: Thyroid preparations	Weighted mode	123	-0.0214075	0.0351768	0.543942	-0.0903541	0.0475391	0.97882	0.913608	1.04869
R1Bmn9	ebi-a-GCST005843	Ischemic stroke || id:ebi-a-GCST005843	N02BE: Anilides	MR Egger	7	-0.492281	0.798174	0.564391	-2.0567	1.07214	0.611231	0.127875	2.92163
R1Bmn9	ebi-a-GCST005843	Ischemic stroke || id:ebi-a-GCST005843	N02BE: Anilides	Weighted median	7	-0.212592	0.111925	0.0575099	-0.431965	0.00678097	0.808486	0.649232	1.0068
R1Bmn9	ebi-a-GCST005843	Ischemic stroke || id:ebi-a-GCST005843	N02BE: Anilides	Inverse variance weighted	7	-0.197803	0.121123	0.102455	-0.435205	0.0395994	0.820532	0.647132	1.04039
R1Bmn9	ebi-a-GCST005843	Ischemic stroke || id:ebi-a-GCST005843	N02BE: Anilides	Simple mode	7	-0.0772725	0.191405	0.700419	-0.452426	0.297881	0.925638	0.636083	1.347
R1Bmn9	ebi-a-GCST005843	Ischemic stroke || id:ebi-a-GCST005843	N02BE: Anilides	Weighted mode	7	-0.156697	0.15831	0.360489	-0.466985	0.153591	0.854963	0.62689	1.16601
RyholV	ebi-a-GCST005843	Ischemic stroke || id:ebi-a-GCST005843	L04: Immunosuppressants	Inverse variance weighted	2	0.0131015	0.0226297	0.562622	-0.0312527	0.0574557	1.01319	0.969231	1.05914
vfSafY	ebi-a-GCST005843	Ischemic stroke || id:ebi-a-GCST005843	R06A: Antihistamines for systemic use	MR Egger	8	0.0625371	0.256531	0.815523	-0.440263	0.565338	1.06453	0.643867	1.76004
vfSafY	ebi-a-GCST005843	Ischemic stroke || id:ebi-a-GCST005843	R06A: Antihistamines for systemic use	Weighted median	8	0.0273457	0.0556107	0.622907	-0.0816512	0.136343	1.02772	0.921593	1.14607
vfSafY	ebi-a-GCST005843	Ischemic stroke || id:ebi-a-GCST005843	R06A: Antihistamines for systemic use	Inverse variance weighted	8	0.0152906	0.0548098	0.780263	-0.0921365	0.122718	1.01541	0.911981	1.13057
vfSafY	ebi-a-GCST005843	Ischemic stroke || id:ebi-a-GCST005843	R06A: Antihistamines for systemic use	Simple mode	8	0.0183263	0.0903924	0.845104	-0.158843	0.195495	1.0185	0.85313	1.21591
vfSafY	ebi-a-GCST005843	Ischemic stroke || id:ebi-a-GCST005843	R06A: Antihistamines for systemic use	Weighted mode	8	0.0374452	0.0798626	0.653414	-0.119086	0.193976	1.03816	0.887732	1.21407
wJww5V	ebi-a-GCST005843	Ischemic stroke || id:ebi-a-GCST005843	N02BA: Salicylic acid and derivatives	MR Egger	8	0.388818	0.370417	0.334296	-0.3372	1.11484	1.47524	0.713766	3.04907
wJww5V	ebi-a-GCST005843	Ischemic stroke || id:ebi-a-GCST005843	N02BA: Salicylic acid and derivatives	Weighted median	8	0.226203	0.0996432	0.0231999	0.030902	0.421503	1.25383	1.03138	1.52425
wJww5V	ebi-a-GCST005843	Ischemic stroke || id:ebi-a-GCST005843	N02BA: Salicylic acid and derivatives	Inverse variance weighted	8	0.333916	0.121993	0.0061968	0.0948105	0.573022	1.39643	1.09945	1.77362
wJww5V	ebi-a-GCST005843	Ischemic stroke || id:ebi-a-GCST005843	N02BA: Salicylic acid and derivatives	Simple mode	8	0.272003	0.183153	0.181094	-0.0869769	0.630983	1.31259	0.916698	1.87946
wJww5V	ebi-a-GCST005843	Ischemic stroke || id:ebi-a-GCST005843	N02BA: Salicylic acid and derivatives	Weighted mode	8	0.211745	0.134794	0.160204	-0.0524516	0.475942	1.23583	0.9489	1.60953

## Sheet: Table S8
Table S8. MR Egger intercept analysis from 23 medications on IS
id.exposure	id.outcome	outcome	exposure	egger_intercept	se	pval
0nT3sC	ebi-a-GCST005843	Ischemic stroke || id:ebi-a-GCST005843	C10AA: HMG CoA reductase inhibitors	0.00281496	0.00278283	0.31466
7ZaiUR	ebi-a-GCST005843	Ischemic stroke || id:ebi-a-GCST005843	C02: Antihypertensives	*	*	*
aVDQfh	ebi-a-GCST005843	Ischemic stroke || id:ebi-a-GCST005843	C03: Diuretics	-0.00370207	0.00519528	0.478011
HBHhYX	ebi-a-GCST005843	Ischemic stroke || id:ebi-a-GCST005843	C08: Calcium channel blockers	-0.00428901	0.00481605	0.375564
HmWcZT	ebi-a-GCST005843	Ischemic stroke || id:ebi-a-GCST005843	C09: Agents acting on the renin-angiotensin system	-0.00233579	0.00348182	0.503241
u5DLVu	ebi-a-GCST005843	Ischemic stroke || id:ebi-a-GCST005843	C07: Beta blocking agents	0.00071634	0.00751159	0.924399
ZXRgAm	ebi-a-GCST005843	Ischemic stroke || id:ebi-a-GCST005843	C01D: Vasodilators used in cardiac diseases	*	*	*
1DQpwM	ebi-a-GCST005843	Ischemic stroke || id:ebi-a-GCST005843	M05B: Drugs affecting bone structure and mineralization	0.00420278	0.0204199	0.842074
9Z8goA	ebi-a-GCST005843	Ischemic stroke || id:ebi-a-GCST005843	N02C: Antimigraine preparations	-0.0139803	0.028206	0.629894
Dt7Qu0	ebi-a-GCST005843	Ischemic stroke || id:ebi-a-GCST005843	A02B: Drugs for peptic ulcer and gastro-oesophageal reflux disease (GORD)	-0.0461711	0.0486789	0.442995
g4ROr1	ebi-a-GCST005843	Ischemic stroke || id:ebi-a-GCST005843	B01A: Antithrombotic agents	-0.00016592	0.0209131	0.993843
kFZtwv	ebi-a-GCST005843	Ischemic stroke || id:ebi-a-GCST005843	A10: Drugs used in diabetes	0.00529751	0.00415497	0.208329
LbqE1U	ebi-a-GCST005843	Ischemic stroke || id:ebi-a-GCST005843	N02A: Opioids	-0.0829924	0.0711513	0.451192
lnvigX	ebi-a-GCST005843	Ischemic stroke || id:ebi-a-GCST005843	M01A: Antiinflammatroy and antirheumatic products, non-steroids	0.00441076	0.0388487	0.915075
nMAZIC	ebi-a-GCST005843	Ischemic stroke || id:ebi-a-GCST005843	R03A: Adrenergics, inhalants	0.0101617	0.00454259	0.0296862
O4wON3	ebi-a-GCST005843	Ischemic stroke || id:ebi-a-GCST005843	S01E: Antiglaucoma preparations and miotics	0.00651716	0.0147682	0.666844
q2lD11	ebi-a-GCST005843	Ischemic stroke || id:ebi-a-GCST005843	R03BA: Glucocorticoids	0.000236727	0.00883394	0.978933
QlLppS	ebi-a-GCST005843	Ischemic stroke || id:ebi-a-GCST005843	H03A: Thyroid preparations	0.00043537	0.003105	0.888723
R1Bmn9	ebi-a-GCST005843	Ischemic stroke || id:ebi-a-GCST005843	N02BE: Anilides	0.0147319	0.0393901	0.723739
RyholV	ebi-a-GCST005843	Ischemic stroke || id:ebi-a-GCST005843	L04: Immunosuppressants	*	*	*
vfSafY	ebi-a-GCST005843	Ischemic stroke || id:ebi-a-GCST005843	R06A: Antihistamines for systemic use	-0.00460476	0.0243313	0.856135
wJww5V	ebi-a-GCST005843	Ischemic stroke || id:ebi-a-GCST005843	N02BA: Salicylic acid and derivatives	-0.004523	0.0285288	0.879232
* inidcates collinearities in MR Egger and intercept analysis is not available.

## Sheet: Table S9
Table S9. Cochran Q test from 23 medications on IS
id.exposure	id.outcome	outcome	exposure	method	Q	Q_df	Q_pval
0nT3sC	ebi-a-GCST005843	Ischemic stroke || id:ebi-a-GCST005843	C10AA: HMG CoA reductase inhibitors	MR Egger	146.017	84	3.2333e-05
0nT3sC	ebi-a-GCST005843	Ischemic stroke || id:ebi-a-GCST005843	C10AA: HMG CoA reductase inhibitors	Inverse variance weighted	147.796	85	2.90505e-05
7ZaiUR	ebi-a-GCST005843	Ischemic stroke || id:ebi-a-GCST005843	C02: Antihypertensives	Inverse variance weighted	0.782777	1	0.376293
aVDQfh	ebi-a-GCST005843	Ischemic stroke || id:ebi-a-GCST005843	C03: Diuretics	MR Egger	192.778	87	5.53932e-10
aVDQfh	ebi-a-GCST005843	Ischemic stroke || id:ebi-a-GCST005843	C03: Diuretics	Inverse variance weighted	193.903	88	6.07852e-10
HBHhYX	ebi-a-GCST005843	Ischemic stroke || id:ebi-a-GCST005843	C08: Calcium channel blockers	MR Egger	150.654	89	4.89367e-05
HBHhYX	ebi-a-GCST005843	Ischemic stroke || id:ebi-a-GCST005843	C08: Calcium channel blockers	Inverse variance weighted	151.996	90	4.83798e-05
HmWcZT	ebi-a-GCST005843	Ischemic stroke || id:ebi-a-GCST005843	C09: Agents acting on the renin-angiotensin system	MR Egger	351.149	167	3.57084e-15
HmWcZT	ebi-a-GCST005843	Ischemic stroke || id:ebi-a-GCST005843	C09: Agents acting on the renin-angiotensin system	Inverse variance weighted	352.095	168	4.05135e-15
u5DLVu	ebi-a-GCST005843	Ischemic stroke || id:ebi-a-GCST005843	C07: Beta blocking agents	MR Egger	114.372	51	9.17236e-07
u5DLVu	ebi-a-GCST005843	Ischemic stroke || id:ebi-a-GCST005843	C07: Beta blocking agents	Inverse variance weighted	114.392	52	1.39217e-06
ZXRgAm	ebi-a-GCST005843	Ischemic stroke || id:ebi-a-GCST005843	C01D: Vasodilators used in cardiac diseases	Inverse variance weighted	0.46649	1	0.494606
1DQpwM	ebi-a-GCST005843	Ischemic stroke || id:ebi-a-GCST005843	M05B: Drugs affecting bone structure and mineralization	MR Egger	13.5279	8	0.094931
1DQpwM	ebi-a-GCST005843	Ischemic stroke || id:ebi-a-GCST005843	M05B: Drugs affecting bone structure and mineralization	Inverse variance weighted	13.5995	9	0.137301
9Z8goA	ebi-a-GCST005843	Ischemic stroke || id:ebi-a-GCST005843	N02C: Antimigraine preparations	MR Egger	31.6863	11	0.000856283
9Z8goA	ebi-a-GCST005843	Ischemic stroke || id:ebi-a-GCST005843	N02C: Antimigraine preparations	Inverse variance weighted	32.394	12	0.00120263
Dt7Qu0	ebi-a-GCST005843	Ischemic stroke || id:ebi-a-GCST005843	A02B: Drugs for peptic ulcer and gastro-oesophageal reflux disease (GORD)	MR Egger	1.18219	2	0.553721
Dt7Qu0	ebi-a-GCST005843	Ischemic stroke || id:ebi-a-GCST005843	A02B: Drugs for peptic ulcer and gastro-oesophageal reflux disease (GORD)	Inverse variance weighted	2.08181	3	0.555601
g4ROr1	ebi-a-GCST005843	Ischemic stroke || id:ebi-a-GCST005843	B01A: Antithrombotic agents	MR Egger	37.3626	9	2.26716e-05
g4ROr1	ebi-a-GCST005843	Ischemic stroke || id:ebi-a-GCST005843	B01A: Antithrombotic agents	Inverse variance weighted	37.3629	10	4.89684e-05
kFZtwv	ebi-a-GCST005843	Ischemic stroke || id:ebi-a-GCST005843	A10: Drugs used in diabetes	MR Egger	62.9541	49	0.0868649
kFZtwv	ebi-a-GCST005843	Ischemic stroke || id:ebi-a-GCST005843	A10: Drugs used in diabetes	Inverse variance weighted	65.0426	50	0.0748535
LbqE1U	ebi-a-GCST005843	Ischemic stroke || id:ebi-a-GCST005843	N02A: Opioids	MR Egger	0.79642	1	0.372166
LbqE1U	ebi-a-GCST005843	Ischemic stroke || id:ebi-a-GCST005843	N02A: Opioids	Inverse variance weighted	2.15696	2	0.340113
lnvigX	ebi-a-GCST005843	Ischemic stroke || id:ebi-a-GCST005843	M01A: Antiinflammatroy and antirheumatic products, non-steroids	MR Egger	11.4834	4	0.021636
lnvigX	ebi-a-GCST005843	Ischemic stroke || id:ebi-a-GCST005843	M01A: Antiinflammatroy and antirheumatic products, non-steroids	Inverse variance weighted	11.5204	5	0.041984
nMAZIC	ebi-a-GCST005843	Ischemic stroke || id:ebi-a-GCST005843	R03A: Adrenergics, inhalants	MR Egger	61.9092	51	0.14085
nMAZIC	ebi-a-GCST005843	Ischemic stroke || id:ebi-a-GCST005843	R03A: Adrenergics, inhalants	Inverse variance weighted	67.9838	52	0.0675293
O4wON3	ebi-a-GCST005843	Ischemic stroke || id:ebi-a-GCST005843	S01E: Antiglaucoma preparations and miotics	MR Egger	29.6812	12	0.00311798
O4wON3	ebi-a-GCST005843	Ischemic stroke || id:ebi-a-GCST005843	S01E: Antiglaucoma preparations and miotics	Inverse variance weighted	30.1629	13	0.00446168
q2lD11	ebi-a-GCST005843	Ischemic stroke || id:ebi-a-GCST005843	R03BA: Glucocorticoids	MR Egger	8.89719	17	0.943432
q2lD11	ebi-a-GCST005843	Ischemic stroke || id:ebi-a-GCST005843	R03BA: Glucocorticoids	Inverse variance weighted	8.89791	18	0.962061
QlLppS	ebi-a-GCST005843	Ischemic stroke || id:ebi-a-GCST005843	H03A: Thyroid preparations	MR Egger	266.355	121	6.13416e-13
QlLppS	ebi-a-GCST005843	Ischemic stroke || id:ebi-a-GCST005843	H03A: Thyroid preparations	Inverse variance weighted	266.398	122	9.07049e-13
R1Bmn9	ebi-a-GCST005843	Ischemic stroke || id:ebi-a-GCST005843	N02BE: Anilides	MR Egger	13.8714	5	0.0164469
R1Bmn9	ebi-a-GCST005843	Ischemic stroke || id:ebi-a-GCST005843	N02BE: Anilides	Inverse variance weighted	14.2595	6	0.0268679
RyholV	ebi-a-GCST005843	Ischemic stroke || id:ebi-a-GCST005843	L04: Immunosuppressants	Inverse variance weighted	1.08115	1	0.298441
vfSafY	ebi-a-GCST005843	Ischemic stroke || id:ebi-a-GCST005843	R06A: Antihistamines for systemic use	MR Egger	12.4929	6	0.0518333
vfSafY	ebi-a-GCST005843	Ischemic stroke || id:ebi-a-GCST005843	R06A: Antihistamines for systemic use	Inverse variance weighted	12.5675	7	0.0833738
wJww5V	ebi-a-GCST005843	Ischemic stroke || id:ebi-a-GCST005843	N02BA: Salicylic acid and derivatives	MR Egger	33.4798	6	8.47642e-06
wJww5V	ebi-a-GCST005843	Ischemic stroke || id:ebi-a-GCST005843	N02BA: Salicylic acid and derivatives	Inverse variance weighted	33.62	7	2.02861e-05

## Sheet: Table S10
Table S10.Significant causal effect from certain medication categories on SVS.
Exposure	Outcome	id.exposure	id.outcome	N_SNPS	Method	Beta	Se	P	Egger_intercept	pval	Q_pval	or	CLL	CUL
C07: Beta blocking agents	Ischemic stroke (small-vessel)	1xwKUS	ebi-a-GCST005841	50	MR Egger	0.315948	0.257584	0.225963	0.00256703	0.873811		1.37156	0.827855	2.27234
C07: Beta blocking agents	Ischemic stroke (small-vessel)	1xwKUS	ebi-a-GCST005841	50	Weighted median	0.397433	0.0704249	1.66763e-08				1.488	1.29615	1.70824
C07: Beta blocking agents	Ischemic stroke (small-vessel)	1xwKUS	ebi-a-GCST005841	50	Inverse variance weighted	0.355888	0.0608554	4.97249e-09			0.000137305	1.42745	1.26695	1.60828
C07: Beta blocking agents	Ischemic stroke (small-vessel)	1xwKUS	ebi-a-GCST005841	50	Simple mode	0.499614	0.157764	0.00265164				1.64808	1.20973	2.24528
C07: Beta blocking agents	Ischemic stroke (small-vessel)	1xwKUS	ebi-a-GCST005841	50	Weighted mode	0.467906	0.129316	0.000700542				1.59665	1.23918	2.05724
A10: Drugs used in diabetes	Ischemic stroke (small-vessel)	a4FSfy	ebi-a-GCST005841	47	MR Egger	0.116771	0.0770927	0.136846	0.00395275	0.622156		1.12386	0.966252	1.30718
A10: Drugs used in diabetes	Ischemic stroke (small-vessel)	a4FSfy	ebi-a-GCST005841	47	Weighted median	0.147265	0.0435237	0.000715558				1.15866	1.06392	1.26184
A10: Drugs used in diabetes	Ischemic stroke (small-vessel)	a4FSfy	ebi-a-GCST005841	47	Inverse variance weighted	0.152293	0.02838	8.04171e-08			0.457153	1.1645	1.10149	1.23111
A10: Drugs used in diabetes	Ischemic stroke (small-vessel)	a4FSfy	ebi-a-GCST005841	47	Simple mode	0.13697	0.0825603	0.103913				1.14679	0.975458	1.34822
A10: Drugs used in diabetes	Ischemic stroke (small-vessel)	a4FSfy	ebi-a-GCST005841	47	Weighted mode	0.156544	0.0504133	0.00325118				1.16946	1.05943	1.29092
C09: Agents acting on the renin-angiotensin system	Ischemic stroke (small-vessel)	DhvaME	ebi-a-GCST005841	157	MR Egger	0.339462	0.130493	0.0101842	0.000667028	0.919617		1.40419	1.0873	1.81344
C09: Agents acting on the renin-angiotensin system	Ischemic stroke (small-vessel)	DhvaME	ebi-a-GCST005841	157	Weighted median	0.335964	0.0518177	8.95728e-11				1.39929	1.26415	1.54887
C09: Agents acting on the renin-angiotensin system	Ischemic stroke (small-vessel)	DhvaME	ebi-a-GCST005841	157	Inverse variance weighted	0.352059	0.0385806	7.15441e-20			4.12449e-05	1.42199	1.31843	1.53369
C09: Agents acting on the renin-angiotensin system	Ischemic stroke (small-vessel)	DhvaME	ebi-a-GCST005841	157	Simple mode	0.360319	0.128189	0.00557541				1.43379	1.11524	1.84332
C09: Agents acting on the renin-angiotensin system	Ischemic stroke (small-vessel)	DhvaME	ebi-a-GCST005841	157	Weighted mode	0.376226	0.116307	0.00148634				1.45678	1.15982	1.82977
C03: Diuretics	Ischemic stroke (small-vessel)	hK34Vo	ebi-a-GCST005841	82	MR Egger	0.396601	0.146699	0.00837807	-0.00730841	0.454787		1.48676	1.11524	1.98205
C03: Diuretics	Ischemic stroke (small-vessel)	hK34Vo	ebi-a-GCST005841	82	Weighted median	0.320619	0.0539773	2.85214e-09				1.37798	1.23964	1.53176
C03: Diuretics	Ischemic stroke (small-vessel)	hK34Vo	ebi-a-GCST005841	82	Inverse variance weighted	0.291219	0.0427353	9.46069e-12			8.25401e-05	1.33806	1.23055	1.45496
C03: Diuretics	Ischemic stroke (small-vessel)	hK34Vo	ebi-a-GCST005841	82	Simple mode	0.358514	0.120533	0.0038669				1.4312	1.13006	1.81259
C03: Diuretics	Ischemic stroke (small-vessel)	hK34Vo	ebi-a-GCST005841	82	Weighted mode	0.3513	0.0913983	0.000240089				1.42091	1.18787	1.69968
C08: Calcium channel blockers	Ischemic stroke (small-vessel)	zxzxft	ebi-a-GCST005841	88	MR Egger	0.470674	0.14016	0.00117093	-0.00872099	0.357309		1.60107	1.21648	2.10726
C08: Calcium channel blockers	Ischemic stroke (small-vessel)	zxzxft	ebi-a-GCST005841	88	Weighted median	0.373593	0.0482307	9.49e-15				1.45295	1.32189	1.597
C08: Calcium channel blockers	Ischemic stroke (small-vessel)	zxzxft	ebi-a-GCST005841	88	Inverse variance weighted	0.346371	0.0400282	5.01e-18			0.000401325	1.41393	1.30724	1.52932
C08: Calcium channel blockers	Ischemic stroke (small-vessel)	zxzxft	ebi-a-GCST005841	88	Simple mode	0.377404	0.108407	0.000782449				1.45849	1.17931	1.80377
C08: Calcium channel blockers	Ischemic stroke (small-vessel)	zxzxft	ebi-a-GCST005841	88	Weighted mode	0.370824	0.0932161	0.000143349				1.44893	1.20698	1.73938

[truncated: 27 more sheets: Table S11, Table S12, Table S13, Table S14, Table S15, Table S16, Table S17, Table S18, Table S19, Table S20, Table S21, Table S22, Table S23, Table S24, Table S25, Table S26, Table S27, Table S28, Table S29, Table S30 …]
